# Supplementary material for: Jasmonic Acid-Mediated Antioxidant Defense Confers Chilling Tolerance in Okra (Abelmoschus esculentus L.)
Source: Plants (Basel). 2025 Apr 2;14(7):1100. doi: 10.3390/plants14071100 (PMC11991441; doi:10.3390/plants14071100)
Supplement: Supplementary file 1 [file plants-14-01100-s001.zip › Supplementary Table.xlsx]

## Sheet: Supplementary Table S1
Supplementary Table S1. The 30 differential metabolites common to both Ae171 and Ae182.
Compounds	Class I
3'-linoleoyl sucrose	Lipids
3-Hydroxy-L-phenylalanine*	Amino acids and derivatives
3-Indoleacetonitrile	Alkaloids
9,10,13-Trihydroxy-11-Octadecenoic Acid	Lipids
9,12,13-TriHOME; 9(S),12(S),13(S)-Trihydroxy-10(E)-octadecenoic acid	Lipids
Arg-Ile-Gln	Amino acids and derivatives
Daphnetin	Lignans and Coumarins
Ile-Cys-Tyr	Amino acids and derivatives
L-Aspartic acid-O-diglucoside	Amino acids and derivatives
L-Tyrosine*	Amino acids and derivatives
N-(1-Deoxy-1-fructosyl)Leucine	Nucleotides and derivatives
N-(1-Deoxy-1-fructosyl)Phenylalanine	Nucleotides and derivatives
N-(2-Hydroxy-4-methoxyphenyl)acetamide	Alkaloids
N-Acetyl-DL-phenylalanine	Amino acids and derivatives
N-Acetyl-L-leucine	Amino acids and derivatives
N-benzylformamide	Alkaloids
S-Methyl-L-cysteine	Amino acids and derivatives
Secoisolariciresinol diglucoside	Lignans and Coumarins
Tianshic acid	Organic acids
Trachelogenin	Lignans and Coumarins
2'-Deoxyguanosine	Nucleotides and derivatives
2'-Deoxyinosine-5'-monophosphate	Nucleotides and derivatives
2-Dodecenedioic acid	Lipids
4-Phenylbutyric acid	Organic acids
9-Hydroxyoctadeca-6,10,12,15-Tetraenoic Acid	Lipids
Guanosine 3',5'-cyclic monophosphate	Nucleotides and derivatives
Jasmonic acid	Organic acids
Jasmonoyl-L-Isoleucine	Amino acids and derivatives
Phe-Glu-Leu	Amino acids and derivatives
glycoric acid	Others

## Sheet: Supplementary Table S2
Supplementary Table S2. List of Metabolites in Class 3.
Index	Sub class	Compounds	Class I	Class II
Lahp003599	3	(2S)-Homoeriodictyol-7,4'-di-O-β-D-glucopyranoside	Flavonoids	Flavanones
Lhhp102923	3	(7'R,8'R)-7'8'-dihydro-7'-(5'-hydroxy-3'-methoxphenyl)-3-methoxy-8'-methyl-1-(E)-propenylbenzof-uran	Lignans and Coumarins	Lignans
Wmmn002441	3	(E)-Linalool-1-oic acid	Lipids	Free fatty acids
Lmrn001951	3	(S)-2-Hydroxy-3-(4-Hydroxyphenyl)Propanoic Acid	Phenolic acids	Phenolic acids
Wbtn006715	3	1,2,4,5,8-pentahydroxy-6-methylanthracene-9,10-dione*	Flavonoids	Other Flavonoids
mws0943	3	1,4-Dihydro-1-Methyl-4-oxo-3-pyridinecarboxamide	Alkaloids	Pyridine alkaloids
MWSmce295	3	1-beta-D-Arabinofuranosyluracil	Nucleotides and derivatives	Nucleotides and derivatives
pmn001686	3	10,16-Dihydroxypalmitic acid	Lipids	Free fatty acids
Zmgn003633	3	12-Oxo-10E-Dodecenoic Acid	Lipids	Free fatty acids
Lmqn006260	3	2',3',4',5,7-Pentahydroxyflavone*	Flavonoids	Flavones
Lmxn006423	3	2(3H)-Benzothiazolone	Alkaloids	Alkaloids
MWSslk118	3	2,2'-Cyclouridine	Alkaloids	Alkaloids
Zbfn004680	3	2-(3,4-Dihydroxyphenethoxy)-6-(3,4,5-trihydroxycaffeoyl)-O-arabinopyranosyl-D-glucose	Phenolic acids	Phenolic acids
pme3083	3	2-(Formylamino)benzoic acid	Phenolic acids	Phenolic acids
MWS2076	3	2-Aminophenol	Alkaloids	Phenolamine
pmb2507	3	2-Deoxyribose-1-phosphate*	Nucleotides and derivatives	Nucleotides and derivatives
Zmjn003398	3	2-Dodecenedioic acid	Lipids	Free fatty acids
Lmgn000224	3	2-Methyl-3-oxosuccinic acid	Organic acids	Organic acids
Wcfn005424	3	2-[2-[(Z)-pent-2-enyl]-3-[3,4,5-trihydroxy-6-(hydroxymethyl)oxan-2-yl]oxycyclopentyl]acetic acid	Others	Others
Lmtp003948	3	3',5',5,7-Tetrahydroxy-4'-methoxyflavanone-3'-O-glucoside	Flavonoids	Flavones
Lmmp003109	3	3'-O-Methyl-epicatechin*	Flavonoids	Flavanols
Wayn004109	3	3'-O-Methylellagic acid 4-O-beta-D-glucoside	Tannins	Tannin
Lmsn003297	3	3,4,2',4',6'-Pentahydroxychalcone-4'-O-glucoside	Flavonoids	Chalcones
Hmdn006855	3	3,4-Cycloopen-cycloaltin-4(29),25-diene-24(R)-hydroxy-3-carboxylic acid	Terpenoids	Triterpene
pme2598	3	3,4-Dihydroxybenzeneacetic acid*	Phenolic acids	Phenolic acids
mws0914	3	3,5,7-Trihydroxyflavanone (Pinobanksin)	Flavonoids	Flavanonols
HJN037	3	3,5-Dihydroxy-4-methoxybenzoic acid; 4-O-Methylgallic Acid	Phenolic acids	Phenolic acids
Wagp005508	3	3-Hydroxy-Beta-Ionone 3-(6''-Malonyl)Glucoside	Others	Others
mws0576	3	3-Hydroxybutyric acid	Organic acids	Organic acids
Zaln004082	3	3-O-caffeoylshikimic acid*	Phenolic acids	Phenolic acids
pmn001421	3	3-O-p-Coumaroylquinic acid	Phenolic acids	Phenolic acids
Lmqn005782	3	4,5,8-Trihydroxy-α-tetralone	Quinones	Quinones
Wmhn005209	3	4,5,8-Trihydroxy-α-tetralone 5-O-D-[6'-O-(4''-propionyloxybenzoyl)]glucoside	Quinones	Quinones
Zmzp000616	3	4-Aminophenol	Alkaloids	Phenolamine
mws0628	3	4-Hydroxybenzaldehyde	Others	Aldehyde compounds
Zmhn002750	3	4-O-(6'-O-Glucosylcaffeoyl)-4-hydroxybenzoic acid	Phenolic acids	Phenolic acids
Zmhn002227	3	4-O-Glucosyl-sinapate	Phenolic acids	Phenolic acids
Zaln004057	3	4-caffeoylshikimic acid*	Phenolic acids	Phenolic acids
Zmjp004875	3	5,6,3',4'-Tetrahydroxy-3,7-dimethoxyflavone	Flavonoids	Flavones
pmb3074	3	5-O-p-Coumaroylquinic acid	Phenolic acids	Phenolic acids
Wbtn010362	3	6,8,12-trihydroxy-2,2-dimethyl-7-(3-methylbut-2-en-1-yl)-1,10-dioxatetraphen-5-one	Others	Ketone compounds
Zmhp002730	3	6-Hydroxykaempferol-6,7-O-Diglucoside*	Flavonoids	Flavonols
pmp001309	3	6-Hydroxykaempferol-7-O-glucoside	Flavonoids	Flavonols
ZBN0144	3	6-Methoxykaempferol-3-O-glucoside	Flavonoids	Flavonols
Lmfn000604	3	6-O-Galloyl-β-D-glucose*	Phenolic acids	Phenolic acids
Lajn004573	3	7,2',4'-Trihydroxy-8,3'-dimethoxyisoflavanglucoside	Flavonoids	Other Flavonoids
Wchn005806	3	7-(4-hydroxy-3-methoxyphenyl)-1-(4-hydroxyphenyl)heptane-2,3,5-triol	Others	Others
Hagn003556	3	7-Benzyloxy-5-hydroxy-3',4'-methylenedioxyflavonoid	Flavonoids	Flavones
Zbln003676	3	7-hydroxy-4-methoxyphenanthrene-2-O-glucoside	Quinones	PhenAnthraquinones
Cmsn001914	3	7R,8S-erythro-3',4,9,9'-tetrahydroxy-3-methoxy-8-O-4'-neolignan-7-O-glucopyr-anoside,	Lignans and Coumarins	Lignans
Lmyn007883	3	9,16-Dihydroxypalmitic acid	Lipids	Free fatty acids
mws1060	3	9-(Arabinosyl)hypoxanthine	Nucleotides and derivatives	Nucleotides and derivatives
WaYn010298	3	9-Hydroxyoctadeca-6,10,12,15-Tetraenoic Acid	Lipids	Free fatty acids
Wbtn006053	3	9-hydroxy-2-(2-hydroxy-3-methoxyphenyl)-3-(hydroxymethyl)-12-methoxy-2,3-dihydro-1,4,5-trioxatetraphen-10-one*	Others	Ketone compounds
pme1173	3	Allopurinol	Nucleotides and derivatives	Nucleotides and derivatives
pme3096	3	Aminomalonic acid	Organic acids	Organic acids
Lmpp003930	3	Apigenin-7-O-(6''-p-Coumaryl)glucoside	Flavonoids	Flavones
Lmfp002670	3	Balsaminace A	Phenolic acids	Phenolic acids
Lmyn003028	3	Benzyl-β-gentiobioside*	Phenolic acids	Phenolic acids
MWSmce548	3	Betaine	Alkaloids	Alkaloids
Zjbn102543	3	Bletilols B	Others	Others
Laxp005049	3	Bracteatin*	Flavonoids	Other Flavonoids
Jmlp004238	3	Byzantionoside A*	Others	Ketone compounds
Wbwn006953	3	Cagayanone A	Lignans and Coumarins	Lignans
pmb2947	3	Catechin-catechin-catechin	Flavonoids	Flavanols
mws1714	3	Chicoric Acid	Phenolic acids	Phenolic acids
Lmhp003162	3	Chrysoeriol-6,8-di-C-glucoside-4'-O-glucoside	Flavonoids	Flavones
pmn001417	3	Cinchonain Ic*	Flavonoids	Flavanols
pmn001418	3	Cinchonain Id*	Flavonoids	Flavanols
Lmmn004032	3	Cis-Jasmone	Others	Ketone compounds
Walp006014	3	Clemiscosin A	Lignans and Coumarins	Coumarins
mws0093	3	Coniferyl alcohol	Phenolic acids	Phenolic acids
mws0437	3	D-Arabitol*	Others	Saccharides
mws1189	3	D-Galacturonic acid*	Others	Saccharides
MA10039492	3	Dehydroascorbic acid	Others	Vitamin
Lmsp003655	3	Dehydrodiconiferyl alcohol-gamma'-O-glucoside	Lignans and Coumarins	Lignans
Lmlp005236	3	Dihydrokaempferol-3-O-glucoside*	Flavonoids	Flavanonols
Lakn004098	3	Dihydrophaseic acid	Terpenoids	Sesquiterpenoids
Lazp005033	3	Divanillyltetrahydrofuran	Lignans and Coumarins	Lignans
mws0474	3	Dodecanedioic aicd	Lipids	Free fatty acids
pmn001606	3	Eicosenoic acid	Lipids	Free fatty acids
MWSHY0174	3	Epicatechin	Flavonoids	Flavanols
Lajp003377	3	Fisetinidol-(4α,6)-gallocatechin	Flavonoids	Flavanols
mws1014	3	Fraxetin (7,8-Dihydroxy-6-methoxycoumarin)	Lignans and Coumarins	Coumarins
Lmmp002143	3	Gossypetin-3-O-(6''-malonyl)glucoside*	Flavonoids	Flavonols
Lmmp001947	3	Gossypetin-3-O-glucoside*	Flavonoids	Flavonols
Lmmp002904	3	Gossypetin-3-O-glucoside-8-O-xyloside	Flavonoids	Flavonols
MW0107268	3	His-Phe	Amino acids and derivatives	Amino acids and derivatives
MW0151055	3	His-Phe-Val	Amino acids and derivatives	Amino acids and derivatives
Lmnp102682	3	Hispidulin-8-C-(2''-O-xylosyl)glucoside	Flavonoids	Flavones
pme1292	3	Homogentisic acid*	Phenolic acids	Phenolic acids
ML10172161	3	Hydroxypyruvic acid*	Organic acids	Organic acids
pme1119	3	Inosine	Nucleotides and derivatives	Nucleotides and derivatives
Lmbp002962	3	Isofraxetin	Lignans and Coumarins	Coumarins
Smln011495	3	Isopimaric acid	Terpenoids	Ditepenoids
Lmlp006175	3	Isosalipurposide (Phlorizin Chalcone)*	Flavonoids	Chalcones
MWSHC20172	3	Isoscopoletin (6-Hydroxy-7-Methoxycoumarin)	Lignans and Coumarins	Coumarins
Lmsp002548	3	Isoscopoletin-β-D-glucoside	Lignans and Coumarins	Coumarins
pme1654	3	Jasmonic acid	Organic acids	Organic acids
pme2074	3	Jasmonoyl-L-Isoleucine	Amino acids and derivatives	Amino acids and derivatives
Lmqn005937	3	Juglanoside J	Phenolic acids	Phenolic acids
Zmcn003728	3	Kaempferol-3,7-O-diglucoside	Flavonoids	Flavonols
pmn001642	3	Kaempferol-3-O-(2''-O-acetyl)glucuronide	Flavonoids	Flavonols
Xmyp005599	3	Kaempferol-3-O-galactoside-4'-O-glucoside	Flavonoids	Flavonols
pmp001105	3	Kaempferol-3-O-neohesperidoside-7-O-glucoside	Flavonoids	Flavonols
HJAP148	3	Kaempferol-3-O-sambubioside	Flavonoids	Flavonols
Lmqp003887	3	Kaempferol-3-O-xylosyl(1→2)glucoside	Flavonoids	Flavones
mws5037	3	L-Alanyl-L-leucine	Amino acids and derivatives	Amino acids and derivatives
pme0014	3	L-Glutamic acid	Amino acids and derivatives	Amino acids and derivatives
pme2253	3	L-Gulono-1,4-Lactone*	Others	Saccharides
pme0010	3	L-Serine	Amino acids and derivatives	Amino acids and derivatives
Qagp006800	3	Lyciumamide B	Alkaloids	Phenolamine
pme1975	3	Malonic acid	Organic acids	Organic acids
Hmln001931	3	Matairesinol-4,4'-O-diglucoside	Lignans and Coumarins	Lignans
Lmmn003875	3	Medioresinol	Lignans and Coumarins	Lignans
Hmlp003068	3	Meratin*	Flavonoids	Flavones
Zmgn004894	3	Methyl 4-hydroxybenzoate*	Phenolic acids	Phenolic acids
mws0470	3	Methylmalonic acid*	Organic acids	Organic acids
Sazp010264	3	Monogalactosyldiacylglycerol	Lipids	Free fatty acids
pme3514	3	Morin*	Flavonoids	Flavonols
Lmdp002969	3	Myricetin-3-O-galactoside*	Flavonoids	Flavonols
ZbWp000360	3	N-(1-deoxy-1-xylosyl)valine	Amino acids and derivatives	Amino acids and derivatives
pmb2591	3	N-Acetyl-L-Tryptophan	Amino acids and derivatives	Amino acids and derivatives
MWSmce338	3	N-Hydroxypipecolic acid	Alkaloids	Piperidine alkaloids
MWS5209	3	N-Methyl-α-aminoisobutyric acid	Amino acids and derivatives	Amino acids and derivatives
pme2651	3	NADP (Nicotinamide adenine dinucleotide phosphate)	Nucleotides and derivatives	Nucleotides and derivatives
HJN087	3	Naringenin-4'-O-glucoside*	Flavonoids	Flavanones
mws1179	3	Naringenin-7-O-glucoside (Prunin)*	Flavonoids	Flavanones
Hmmn004152	3	Neoeriocitrin	Flavonoids	Flavones
Qaxp005614	3	Ningposide C	Phenolic acids	Phenolic acids
Zmmp003957	3	Phe-Glu-Leu	Amino acids and derivatives	Amino acids and derivatives
pmb1240	3	Phellodensin F	Flavonoids	Flavanonols
pme0434	3	Procyanidin B2	Tannins	Proanthocyanidins
pme0436	3	Procyanidin B3	Tannins	Proanthocyanidins
pmn001667	3	Procyanidin B4	Tannins	Proanthocyanidins
pmn001646	3	Procyanidin C1	Tannins	Proanthocyanidins
Zbqn006094	3	Pseudopurpurin(1,2,4-trihydroxy-3-carboxyanthraquinone)	Quinones	Anthraquinone
Zbsp004438	3	Quercetin-3,4'-O-di-glucoside	Flavonoids	Flavonols
Zmcp002666	3	Quercetin-3,7-Di-O-glucoside*	Flavonoids	Flavonols
pmb0706	3	Quercetin-3-O-(6''-O-malonyl)glucosyl-5-O-glucoside	Flavonoids	Flavonols
MWSHY0162	3	Quercetin-3-O-sophoroside (Baimaside)	Flavonoids	Flavonols
Hmcp001329	3	Quercetin-3-O-xylosyl(1→2)glucosyl(1→2)glucoside	Flavonoids	Flavonols
Lmmp002995	3	Quercetin-7-O-(2''-malonyl)glucosyl-5-O-glucoside	Flavonoids	Flavonols
pmb0709	3	Quercetin-7-O-(6''-malonyl)glucosyl-5-O-glucoside	Flavonoids	Flavonols
mws0213	3	Ribitol*	Others	Saccharides
mws0232	3	Riboflavin (Vitamin B2)	Others	Vitamin
pmp000604	3	Rubrofusarin-6-O-glucoside*	Others	Ketone compounds
mws1077	3	Scopoletin-7-O-glucoside (Scopolin)	Lignans and Coumarins	Coumarins
mws0154	3	Shikimic acid	Organic acids	Organic acids
pmn001564	3	Shomaside E	Phenolic acids	Phenolic acids
pme3443	3	Sinapinaldehyde	Phenolic acids	Phenolic acids
mws1489	3	Stearic Acid	Lipids	Free fatty acids
mws0192	3	Succinic acid*	Organic acids	Organic acids
Lmqp000873	3	Succinic anhydride	Organic acids	Organic acids
Rfmb26201	3	Syringaresinol-4'-O-(6''-acetyl)glucoside	Lignans and Coumarins	Lignans
Lmbn000193	3	Tartronate semialdehyde*	Organic acids	Organic acids
mws0044	3	Taxifolin(Dihydroquercetin)	Flavonoids	Flavanonols
Zbxn003562	3	Taxifolin-2-O-glucoside	Flavonoids	Flavanonols
pme0264	3	Thymidine	Nucleotides and derivatives	Nucleotides and derivatives
MWS0434	3	Trans-dehydrorosinone	Others	Ketone compounds
Wbjp006632	3	Tribulusamide A	Alkaloids	Alkaloids
pmb3041	3	Tricin-7-O-saccharic acid	Flavonoids	Flavones
Lmjp002764	3	Umckalin (7-hydroxy-5,6-dimethoxycoumarin)	Lignans and Coumarins	Coumarins
pme0513	3	Xylitol*	Others	Saccharides
Qmzp101901	3	Zanthoxyloside*	Lignans and Coumarins	Coumarins
Zamn006847	3	glycoric acid	Others	Others
Zmhn002301	3	p-Coumaric acid-4-O-glucoside	Phenolic acids	Phenolic acids
Zahp002452	3	phenylalanine betaine	Alkaloids	Alkaloids
Zbqn001255	3	propyl-L-alanine	Amino acids and derivatives	Amino acids and derivatives
Sayp004148	3	sappanol*	Flavonoids	Other Flavonoids
pme2380	3	α-Ketoglutaric acid	Organic acids	Organic acids

## Sheet: Supplementary Table S3
Supplementary Table S3. Differentially expressed genes (DEGs) list.
182-1dvs182-0d-up	182-1dvs182-0d-down	182-3dvs182-0d-up	182-3dvs182-0d-down	182-5dvs182-0d-up	182-5dvs182-0d-down	171-1dvs171-0d-up	171-1dvs171-0d-down	171-3dvs171-0d-up	171-3dvs171-0d-down	171-5dvs171-0d-up	171-5dvs171-0d-down	182-1dvs171-1d-up	182-1dvs171-1d-down	182-3dvs171-3d-up	182-3dvs171-3d-down	182-5dvs171-5d-up	182-5dvs171-5d-down
AesA01g00250	AesA01g00050	AesA01g00180	AesA01g00130	AesA01g00180	AesA01g00080	AesA01g00180	AesA01g00170	AesA01g00180	AesA01g00130	AesA01g00180	AesA01g00080	AesA01g01250	AesA01g00350	AesA01g00620	AesA01g00350	AesA01g00170	AesA01g00220
AesA01g00420	AesA01g00080	AesA01g00250	AesA01g00150	AesA01g00250	AesA01g00110	AesA01g00250	AesA01g00260	AesA01g00250	AesA01g00220	AesA01g00250	AesA01g00130	AesA01g02000	AesA01g00370	AesA01g00640	AesA01g00370	AesA01g00560	AesA01g00350
AesA01g00450	AesA01g00130	AesA01g00280	AesA01g00170	AesA01g00280	AesA01g00130	AesA01g00350	AesA01g00270	AesA01g00370	AesA01g00290	AesA01g00420	AesA01g00170	AesA01g02410	AesA01g00470	AesA01g00760	AesA01g00450	AesA01g00570	AesA01g00370
AesA01g00460	AesA01g00170	AesA01g00420	AesA01g00220	AesA01g00320	AesA01g00150	AesA01g00420	AesA01g00300	AesA01g00420	AesA01g00300	AesA01g00450	AesA01g00210	AesA01g02420	AesA01g00620	AesA01g00880	AesA01g00470	AesA01g00600	AesA01g00450
AesA01g00470	AesA01g00260	AesA01g00470	AesA01g00260	AesA01g00470	AesA01g00210	AesA01g00450	AesA01g00310	AesA01g00450	AesA01g00520	AesA01g00570	AesA01g00220	AesA01g02980	AesA01g00740	AesA01g00930	AesA01g00740	AesA01g00630	AesA01g00470
AesA01g00550	AesA01g00270	AesA01g00650	AesA01g00290	AesA01g00560	AesA01g00220	AesA01g00940	AesA01g00540	AesA01g00650	AesA01g00540	AesA01g00650	AesA01g00260	AesA01g03380	AesA01g01010	AesA01g01130	AesA01g00790	AesA01g00900	AesA01g00520
AesA01g00650	AesA01g00300	AesA01g00760	AesA01g00300	AesA01g00570	AesA01g00260	AesA01g01010	AesA01g00580	AesA01g00940	AesA01g00600	AesA01g00880	AesA01g00290	AesA01g03440	AesA01g01220	AesA01g01160	AesA01g00800	AesA01g01240	AesA01g00790
AesA01g01080	AesA01g00310	AesA01g00880	AesA01g00310	AesA01g00760	AesA01g00290	AesA01g01160	AesA01g00660	AesA01g01010	AesA01g00620	AesA01g00940	AesA01g00300	AesA01g03630	AesA01g01240	AesA01g01220	AesA01g00860	AesA01g01500	AesA01g00860
AesA01g01160	AesA01g00350	AesA01g00930	AesA01g00350	AesA01g00930	AesA01g00300	AesA01g01230	AesA01g00950	AesA01g01080	AesA01g00630	AesA01g01010	AesA01g00310	AesA01g03640	AesA01g02640	AesA01g01230	AesA01g00870	AesA01g01900	AesA01g00870
AesA01g01230	AesA01g00390	AesA01g00940	AesA01g00520	AesA01g00940	AesA01g00520	AesA01g01240	AesA01g00990	AesA01g01160	AesA01g00640	AesA01g01080	AesA01g00520	AesA01g03980	AesA01g02650	AesA01g01240	AesA01g00990	AesA01g01940	AesA01g00910
AesA01g01250	AesA01g00560	AesA01g01080	AesA01g00540	AesA01g01080	AesA01g00610	AesA01g01280	AesA01g01210	AesA01g01220	AesA01g00660	AesA01g01160	AesA01g00540	AesA01g03990	AesA01g02750	AesA01g01250	AesA01g01300	AesA01g02090	AesA01g00940
AesA01g01280	AesA01g00620	AesA01g01160	AesA01g00560	AesA01g01160	AesA01g00640	AesA01g01410	AesA01g01260	AesA01g01230	AesA01g00740	AesA01g01220	AesA01g00560	AesA01g05290	AesA01g03230	AesA01g01280	AesA01g01450	AesA01g02410	AesA01g01040
AesA01g01400	AesA01g00640	AesA01g01220	AesA01g00600	AesA01g01220	AesA01g00660	AesA01g01540	AesA01g01290	AesA01g01240	AesA01g00770	AesA01g01230	AesA01g00600	AesA01g05400	AesA01g03250	AesA01g01310	AesA01g01610	AesA01g02730	AesA01g01070
AesA01g01410	AesA01g00660	AesA01g01230	AesA01g00610	AesA01g01230	AesA01g00700	AesA01g01590	AesA01g01310	AesA01g01250	AesA01g00810	AesA01g01240	AesA01g00610	AesA01g05580	AesA01g04130	AesA01g01650	AesA01g01870	AesA01g02750	AesA01g01170
AesA01g01490	AesA01g00680	AesA01g01240	AesA01g00660	AesA01g01240	AesA01g00750	AesA01g01640	AesA01g01500	AesA01g01280	AesA01g00900	AesA01g01250	AesA01g00630	AesA01g06170	AesA01g05050	AesA01g01670	AesA01g02000	AesA01g02970	AesA01g01330
AesA01g01540	AesA01g00740	AesA01g01250	AesA01g00740	AesA01g01250	AesA01g00770	AesA01g01650	AesA01g02730	AesA01g01410	AesA01g00950	AesA01g01280	AesA01g00660	AesA01g06190	AesA01g05120	AesA01g01900	AesA01g03170	AesA01g02980	AesA01g01450
AesA01g01640	AesA01g00750	AesA01g01280	AesA01g00770	AesA01g01280	AesA01g00780	AesA01g01750	AesA01g03130	AesA01g01540	AesA01g00990	AesA01g01410	AesA01g00740	AesA01g06440	AesA01g05520	AesA01g01940	AesA01g03230	AesA01g03180	AesA01g01630
AesA01g01650	AesA01g00770	AesA01g01410	AesA01g00790	AesA01g01370	AesA01g00790	AesA01g02010	AesA01g03250	AesA01g01580	AesA01g01000	AesA01g01540	AesA01g00770	AesA01g06880	AesA01g06110	AesA01g01950	AesA01g03840	AesA01g03210	AesA01g01740
AesA01g01750	AesA01g00810	AesA01g01540	AesA01g00800	AesA01g01410	AesA01g00810	AesA01g02020	AesA01g03260	AesA01g01590	AesA01g01030	AesA01g01590	AesA01g00790	AesA01g08070	AesA01g07580	AesA01g02060	AesA01g04280	AesA01g03450	AesA01g02030
AesA01g01940	AesA01g00900	AesA01g01590	AesA01g00810	AesA01g01540	AesA01g00860	AesA01g02130	AesA01g03440	AesA01g01640	AesA01g01070	AesA01g01640	AesA01g00810	AesA01g08610	AesA01g07710	AesA01g02410	AesA01g04330	AesA01g03460	AesA01g02130
AesA01g01990	AesA01g00950	AesA01g01640	AesA01g00860	AesA01g01640	AesA01g00870	AesA01g02420	AesA01g03450	AesA01g01650	AesA01g01130	AesA01g01650	AesA01g00870	AesA01g09030	AesA01g07850	AesA01g02420	AesA01g04350	AesA01g03540	AesA01g02430
AesA01g02000	AesA01g00970	AesA01g01650	AesA01g00870	AesA01g01650	AesA01g00910	AesA01g02630	AesA01g03460	AesA01g01750	AesA01g01210	AesA01g01750	AesA01g00900	AesA01g10120	AesA01g07990	AesA01g02750	AesA01g04440	AesA01g04080	AesA01g02590
AesA01g02010	AesA01g00990	AesA01g01750	AesA01g00900	AesA01g01700	AesA01g00950	AesA01g02820	AesA01g03590	AesA01g01900	AesA01g01260	AesA01g01900	AesA01g00910	AesA01g10280	AesA01g10780	AesA01g02970	AesA01g04500	AesA01g04160	AesA01g03100
AesA01g02020	AesA01g01010	AesA01g01900	AesA01g00910	AesA01g01750	AesA01g01030	AesA01g03620	AesA01g03650	AesA01g01940	AesA01g01290	AesA01g01940	AesA01g00950	AesA01g10300	AesA01g11730	AesA01g02980	AesA01g04510	AesA01g04180	AesA01g03130
AesA01g02130	AesA01g01130	AesA01g01940	AesA01g00950	AesA01g01900	AesA01g01040	AesA01g03630	AesA01g03990	AesA01g01970	AesA01g01300	AesA01g01950	AesA01g01000	AesA01g10410	AesA01g12130	AesA01g03090	AesA01g04760	AesA01g04260	AesA01g03230
AesA01g02630	AesA01g01260	AesA01g01950	AesA01g00990	AesA01g01940	AesA01g01070	AesA01g03690	AesA01g04000	AesA01g02000	AesA01g01310	AesA01g01970	AesA01g01030	AesA01g10900	AesA01g12870	AesA01g03250	AesA01g05100	AesA01g04590	AesA01g03610
AesA01g02940	AesA01g01290	AesA01g01970	AesA01g01030	AesA01g01950	AesA01g01120	AesA01g04140	AesA01g04060	AesA01g02010	AesA01g01330	AesA01g02000	AesA01g01070	AesA01g11190	AesA01g13280	AesA01g03620	AesA01g05460	AesA01g04800	AesA01g03840
AesA01g02980	AesA01g01350	AesA01g02000	AesA01g01070	AesA01g02000	AesA01g01130	AesA01g04290	AesA01g04390	AesA01g02020	AesA01g01460	AesA01g02010	AesA01g01210	AesA01g11720	AesA01g13290	AesA01g03630	AesA01g05520	AesA01g05000	AesA01g04130
AesA01g03140	AesA01g01360	AesA01g02010	AesA01g01210	AesA01g02010	AesA01g01210	AesA01g04520	AesA01g04460	AesA01g02090	AesA01g01500	AesA01g02020	AesA01g01260	AesA01g14090	AesA01g13470	AesA01g03990	AesA01g05970	AesA01g05090	AesA01g04280
AesA01g03280	AesA01g01500	AesA01g02020	AesA01g01260	AesA01g02020	AesA01g01260	AesA01g04760	AesA01g04840	AesA01g02130	AesA01g01610	AesA01g02060	AesA01g01290	AesA01g14280	AesA01g15170	AesA01g04180	AesA01g06110	AesA01g05390	AesA01g04350
AesA01g03510	AesA01g01580	AesA01g02060	AesA01g01290	AesA01g02060	AesA01g01290	AesA01g04880	AesA01g05350	AesA01g02370	AesA01g01670	AesA01g02090	AesA01g01300	AesA01g14930	AesA01g15220	AesA01g04390	AesA01g06940	AesA01g05580	AesA01g04490
AesA01g03620	AesA01g01610	AesA01g02090	AesA01g01300	AesA01g02090	AesA01g01300	AesA01g04940	AesA01g05540	AesA01g02390	AesA01g01710	AesA01g02130	AesA01g01310	AesA01g15010	AesA01g15750	AesA01g04530	AesA01g07250	AesA01g05660	AesA01g04510
AesA01g03630	AesA01g01690	AesA01g02130	AesA01g01310	AesA01g02130	AesA01g01310	AesA01g05050	AesA01g05550	AesA01g02630	AesA01g02030	AesA01g02370	AesA01g01350	AesA01g15020	AesA01g16780	AesA01g04740	AesA01g07330	AesA01g05700	AesA01g04520
AesA01g03690	AesA01g01830	AesA01g02370	AesA01g01330	AesA01g02370	AesA01g01330	AesA01g05100	AesA01g05920	AesA01g02650	AesA01g02160	AesA01g02390	AesA01g01460	AesA01g15470	AesA01g17940	AesA01g04970	AesA01g07420	AesA01g05790	AesA01g04760
AesA01g03770	AesA01g01960	AesA01g02390	AesA01g01380	AesA01g02630	AesA01g01380	AesA01g05110	AesA01g06310	AesA01g02820	AesA01g02380	AesA01g02630	AesA01g01500	AesA01g15480	AesA01g18350	AesA01g05430	AesA01g07850	AesA01g05830	AesA01g04810
AesA01g03780	AesA01g01970	AesA01g02630	AesA01g01450	AesA01g02640	AesA01g01450	AesA01g05220	AesA01g06480	AesA01g02830	AesA01g02410	AesA01g02650	AesA01g01610	AesA01g15490	AesA01g19050	AesA01g05580	AesA01g08760	AesA01g06130	AesA01g04940
AesA01g03810	AesA01g02040	AesA01g02640	AesA01g01460	AesA01g02650	AesA01g01460	AesA01g05380	AesA01g06490	AesA01g02970	AesA01g02430	AesA01g02820	AesA01g01710	AesA01g15860	AesA01g19280	AesA01g05700	AesA01g09580	AesA01g06320	AesA01g05020
AesA01g03940	AesA01g02380	AesA01g02650	AesA01g01500	AesA01g02750	AesA01g01500	AesA01g05430	AesA01g06530	AesA01g02980	AesA01g02730	AesA01g02830	AesA01g02030	AesA01g16160	AesA02g00010	AesA01g05930	AesA01g09990	AesA01g06420	AesA01g05040
AesA01g03950	AesA01g02600	AesA01g02750	AesA01g01610	AesA01g02820	AesA01g01610	AesA01g05490	AesA01g06720	AesA01g03620	AesA01g03020	AesA01g02970	AesA01g02160	AesA01g16290	AesA02g00270	AesA01g06130	AesA01g10140	AesA01g06460	AesA01g05050
AesA01g04040	AesA01g02730	AesA01g02820	AesA01g01620	AesA01g02830	AesA01g01630	AesA01g05500	AesA01g06790	AesA01g03630	AesA01g03110	AesA01g02980	AesA01g02410	AesA01g16300	AesA02g02490	AesA01g06420	AesA01g10380	AesA01g06490	AesA01g05100
AesA01g04140	AesA01g02750	AesA01g02950	AesA01g01710	AesA01g02970	AesA01g01710	AesA01g05570	AesA01g06880	AesA01g03690	AesA01g03130	AesA01g03090	AesA01g02430	AesA01g16990	AesA02g02510	AesA01g06480	AesA01g10960	AesA01g06620	AesA01g05120
AesA01g04290	AesA01g02830	AesA01g02970	AesA01g01870	AesA01g02980	AesA01g01740	AesA01g05580	AesA01g06940	AesA01g03930	AesA01g03250	AesA01g03210	AesA01g02730	AesA01g17020	AesA02g03780	AesA01g06490	AesA01g11260	AesA01g06790	AesA01g05300
AesA01g04400	AesA01g02910	AesA01g02980	AesA01g02030	AesA01g03090	AesA01g02030	AesA01g05950	AesA01g07170	AesA01g03940	AesA01g03260	AesA01g03620	AesA01g03020	AesA01g18130	AesA02g04490	AesA01g06530	AesA01g11640	AesA01g06980	AesA01g05520
AesA01g04450	AesA01g03020	AesA01g03090	AesA01g02160	AesA01g03180	AesA01g02160	AesA01g05960	AesA01g07240	AesA01g04110	AesA01g03290	AesA01g03630	AesA01g03110	AesA01g18680	AesA02g04600	AesA01g06710	AesA01g11720	AesA01g07000	AesA01g05610
AesA01g04520	AesA01g03040	AesA01g03140	AesA01g02380	AesA01g03190	AesA01g02380	AesA01g05980	AesA01g07400	AesA01g04140	AesA01g03440	AesA01g03690	AesA01g03130	AesA01g18760	AesA02g05140	AesA01g06790	AesA01g11730	AesA01g07040	AesA01g05910
AesA01g04600	AesA01g03130	AesA01g03190	AesA01g02410	AesA01g03210	AesA01g02410	AesA01g05990	AesA01g07450	AesA01g04170	AesA01g03450	AesA01g03770	AesA01g03230	AesA01g18840	AesA02g05150	AesA01g06800	AesA01g12130	AesA01g07090	AesA01g05920
AesA01g04610	AesA01g03250	AesA01g03210	AesA01g02420	AesA01g03430	AesA01g02420	AesA01g06110	AesA01g07470	AesA01g04180	AesA01g03460	AesA01g03790	AesA01g03250	AesA01g19380	AesA02g05340	AesA01g06850	AesA01g12160	AesA01g07170	AesA01g05970
AesA01g04740	AesA01g03260	AesA01g03360	AesA01g02430	AesA01g03540	AesA01g02430	AesA01g06140	AesA01g07610	AesA01g04220	AesA01g03520	AesA01g03930	AesA01g03260	AesA02g01620	AesA02g05500	AesA01g06860	AesA01g12180	AesA01g07220	AesA01g06000
AesA01g04760	AesA01g03440	AesA01g03620	AesA01g02730	AesA01g03620	AesA01g02590	AesA01g06210	AesA01g07620	AesA01g04260	AesA01g03590	AesA01g03940	AesA01g03290	AesA02g01630	AesA02g06920	AesA01g06880	AesA01g12600	AesA01g07260	AesA01g06110
AesA01g04880	AesA01g03450	AesA01g03630	AesA01g03020	AesA01g03630	AesA01g02730	AesA01g06220	AesA01g07920	AesA01g04290	AesA01g03610	AesA01g04110	AesA01g03440	AesA02g01710	AesA02g07610	AesA01g06890	AesA01g12910	AesA01g07270	AesA01g06170
AesA01g05050	AesA01g03460	AesA01g03690	AesA01g03110	AesA01g03680	AesA01g03020	AesA01g06260	AesA01g07940	AesA01g04300	AesA01g03650	AesA01g04140	AesA01g03450	AesA02g02230	AesA02g08510	AesA01g07020	AesA01g13280	AesA01g07470	AesA01g06220
AesA01g05110	AesA01g03590	AesA01g03770	AesA01g03130	AesA01g03690	AesA01g03100	AesA01g06280	AesA01g08190	AesA01g04430	AesA01g03700	AesA01g04170	AesA01g03460	AesA02g02430	AesA02g08990	AesA01g07130	AesA01g13500	AesA01g07550	AesA01g06290
AesA01g05130	AesA01g03650	AesA01g03780	AesA01g03170	AesA01g03770	AesA01g03110	AesA01g06350	AesA01g08200	AesA01g04440	AesA01g03740	AesA01g04180	AesA01g03520	AesA02g02900	AesA02g09020	AesA01g07220	AesA01g13530	AesA01g07650	AesA01g06310
AesA01g05150	AesA01g03710	AesA01g03790	AesA01g03230	AesA01g03780	AesA01g03130	AesA01g06470	AesA01g08280	AesA01g04520	AesA01g04160	AesA01g04190	AesA01g03590	AesA02g02930	AesA02g09960	AesA01g07260	AesA01g13620	AesA01g07690	AesA01g06390
AesA01g05290	AesA01g04000	AesA01g03930	AesA01g03260	AesA01g03790	AesA01g03150	AesA01g06500	AesA01g08300	AesA01g04740	AesA01g04270	AesA01g04220	AesA01g03610	AesA02g03170	AesA02g10180	AesA01g07370	AesA01g14050	AesA01g08070	AesA01g06410
AesA01g05320	AesA01g04030	AesA01g03970	AesA01g03270	AesA01g03930	AesA01g03260	AesA01g06560	AesA01g08320	AesA01g04760	AesA01g04390	AesA01g04260	AesA01g03640	AesA02g03270	AesA02g11330	AesA01g07490	AesA01g14220	AesA01g08320	AesA01g06570
AesA01g05330	AesA01g04060	AesA01g03990	AesA01g03290	AesA01g03970	AesA01g03440	AesA01g06680	AesA01g08390	AesA01g04880	AesA01g04540	AesA01g04300	AesA01g03650	AesA02g03700	AesA02g11400	AesA01g07550	AesA01g14400	AesA01g08390	AesA01g06610
AesA01g05380	AesA01g04130	AesA01g04110	AesA01g03420	AesA01g04080	AesA01g03470	AesA01g06710	AesA01g08460	AesA01g04900	AesA01g04840	AesA01g04430	AesA01g03700	AesA02g04170	AesA02g11550	AesA01g07690	AesA01g14910	AesA01g08460	AesA01g06940
AesA01g05430	AesA01g04230	AesA01g04140	AesA01g03440	AesA01g04100	AesA01g03520	AesA01g06800	AesA01g08650	AesA01g04940	AesA01g04970	AesA01g04440	AesA01g03740	AesA02g04790	AesA02g11840	AesA01g07800	AesA01g15220	AesA01g08470	AesA01g07210
AesA01g05460	AesA01g04390	AesA01g04170	AesA01g03450	AesA01g04110	AesA01g03550	AesA01g07050	AesA01g08720	AesA01g05050	AesA01g05000	AesA01g04520	AesA01g03840	AesA02g04910	AesA02g13070	AesA01g07890	AesA01g15790	AesA01g08650	AesA01g07250
AesA01g05490	AesA01g04440	AesA01g04180	AesA01g03460	AesA01g04140	AesA01g03590	AesA01g07120	AesA01g08730	AesA01g05100	AesA01g05020	AesA01g04740	AesA01g04030	AesA02g05300	AesA02g13520	AesA01g07990	AesA01g15870	AesA01g08710	AesA01g07420
AesA01g05500	AesA01g04460	AesA01g04220	AesA01g03470	AesA01g04170	AesA01g03610	AesA01g07310	AesA01g08770	AesA01g05110	AesA01g05350	AesA01g04760	AesA01g04160	AesA02g05630	AesA02g13550	AesA01g08070	AesA01g15930	AesA01g08720	AesA01g07490
AesA01g05700	AesA01g04490	AesA01g04260	AesA01g03590	AesA01g04180	AesA01g03650	AesA01g07370	AesA01g08800	AesA01g05220	AesA01g05370	AesA01g04880	AesA01g04270	AesA02g06440	AesA02g14080	AesA01g08390	AesA01g16420	AesA01g08780	AesA01g07710
AesA01g05800	AesA01g04510	AesA01g04430	AesA01g03610	AesA01g04220	AesA01g03700	AesA01g07530	AesA01g08920	AesA01g05290	AesA01g05390	AesA01g04900	AesA01g04280	AesA02g07090	AesA02g15700	AesA01g08470	AesA01g16490	AesA01g08880	AesA01g07760
AesA01g05950	AesA01g04580	AesA01g04740	AesA01g03650	AesA01g04260	AesA01g03740	AesA01g07590	AesA01g09620	AesA01g05330	AesA01g05530	AesA01g04940	AesA01g04330	AesA02g07730	AesA02g17010	AesA01g08620	AesA01g16500	AesA01g09120	AesA01g07770
AesA01g05980	AesA01g04710	AesA01g04880	AesA01g03700	AesA01g04430	AesA01g03840	AesA01g07750	AesA01g09700	AesA01g05380	AesA01g05550	AesA01g05050	AesA01g04390	AesA02g07990	AesA02g17530	AesA01g08710	AesA01g17520	AesA01g09500	AesA01g07810
AesA01g05990	AesA01g04840	AesA01g04900	AesA01g03740	AesA01g04440	AesA01g03980	AesA01g07770	AesA01g09780	AesA01g05400	AesA01g05660	AesA01g05100	AesA01g04460	AesA02g08210	AesA02g17730	AesA01g08720	AesA01g17610	AesA01g09510	AesA01g07850
AesA01g06040	AesA01g04890	AesA01g05050	AesA01g04070	AesA01g04740	AesA01g04030	AesA01g07800	AesA01g09850	AesA01g05420	AesA01g05920	AesA01g05110	AesA01g04470	AesA02g08360	AesA02g17860	AesA01g08860	AesA01g17780	AesA01g09520	AesA01g07870
AesA01g06140	AesA01g04990	AesA01g05110	AesA01g04160	AesA01g04800	AesA01g04200	AesA01g07850	AesA01g09940	AesA01g05490	AesA01g05940	AesA01g05220	AesA01g04510	AesA02g08490	AesA02g18190	AesA01g08930	AesA01g18220	AesA01g09540	AesA01g08100
AesA01g06170	AesA01g05000	AesA01g05290	AesA01g04270	AesA01g04880	AesA01g04270	AesA01g07870	AesA01g10120	AesA01g05500	AesA01g06070	AesA01g05290	AesA01g04540	AesA02g09530	AesA02g18730	AesA01g09110	AesA01g18350	AesA01g09620	AesA01g08160
AesA01g06190	AesA01g05020	AesA01g05330	AesA01g04280	AesA01g04900	AesA01g04280	AesA01g08040	AesA01g10190	AesA01g05560	AesA01g06300	AesA01g05330	AesA01g04720	AesA02g09870	AesA02g19410	AesA01g09120	AesA01g18860	AesA01g09790	AesA01g08220
AesA01g06210	AesA01g05080	AesA01g05380	AesA01g04330	AesA01g05000	AesA01g04330	AesA01g08070	AesA01g10300	AesA01g05570	AesA01g06410	AesA01g05380	AesA01g04810	AesA02g10030	AesA02g19820	AesA01g09270	AesA01g19000	AesA01g09800	AesA01g08360
AesA01g06220	AesA01g05120	AesA01g05400	AesA01g04350	AesA01g05050	AesA01g04350	AesA01g08100	AesA01g10390	AesA01g05580	AesA01g06530	AesA01g05400	AesA01g04840	AesA02g10190	AesA02g20180	AesA01g09360	AesA01g19050	AesA01g09820	AesA01g08370
AesA01g06230	AesA01g05230	AesA01g05420	AesA01g04390	AesA01g05110	AesA01g04390	AesA01g08260	AesA01g10420	AesA01g05700	AesA01g06750	AesA01g05420	AesA01g04890	AesA02g10410	AesA02g20400	AesA01g09500	AesA01g19070	AesA01g10330	AesA01g08430
AesA01g06260	AesA01g05240	AesA01g05430	AesA01g04500	AesA01g05290	AesA01g04490	AesA01g08510	AesA01g10440	AesA01g05890	AesA01g06770	AesA01g05490	AesA01g04970	AesA02g11120	AesA02g20700	AesA01g09510	AesA02g00010	AesA01g10440	AesA01g08540
AesA01g06280	AesA01g05350	AesA01g05490	AesA01g04510	AesA01g05320	AesA01g04510	AesA01g08590	AesA01g10540	AesA01g05950	AesA01g06790	AesA01g05500	AesA01g05020	AesA02g11220	AesA02g24150	AesA01g09620	AesA02g00340	AesA01g10450	AesA01g08670
AesA01g06350	AesA01g05470	AesA01g05500	AesA01g04540	AesA01g05330	AesA01g04520	AesA01g08610	AesA01g10610	AesA01g05960	AesA01g06880	AesA01g05560	AesA01g05080	AesA02g12200	AesA02g24650	AesA01g09820	AesA02g00510	AesA01g10490	AesA01g08940
AesA01g06440	AesA01g05540	AesA01g05510	AesA01g04720	AesA01g05380	AesA01g04540	AesA01g08620	AesA01g10630	AesA01g05980	AesA01g06940	AesA01g05570	AesA01g05350	AesA02g12490	AesA02g25250	AesA01g10130	AesA02g00820	AesA01g10800	AesA01g08970
AesA01g06500	AesA01g05550	AesA01g05700	AesA01g04810	AesA01g05420	AesA01g04580	AesA01g08670	AesA01g10670	AesA01g05990	AesA01g07100	AesA01g05580	AesA01g05370	AesA02g13110	AesA03g00030	AesA01g10300	AesA02g01800	AesA01g10860	AesA01g09030
AesA01g06560	AesA01g05560	AesA01g05850	AesA01g04840	AesA01g05430	AesA01g04720	AesA01g08840	AesA01g10700	AesA01g06010	AesA01g07130	AesA01g05600	AesA01g05410	AesA02g13360	AesA03g00170	AesA01g10550	AesA02g02690	AesA01g10930	AesA01g09490
AesA01g06630	AesA01g05660	AesA01g05880	AesA01g04890	AesA01g05460	AesA01g04810	AesA01g08960	AesA01g11050	AesA01g06040	AesA01g07170	AesA01g05650	AesA01g05530	AesA02g13850	AesA03g00260	AesA01g10860	AesA02g02830	AesA01g11020	AesA01g09580
AesA01g06680	AesA01g05670	AesA01g05890	AesA01g04990	AesA01g05490	AesA01g04840	AesA01g09020	AesA01g11190	AesA01g06110	AesA01g07240	AesA01g05700	AesA01g05540	AesA02g14100	AesA03g00800	AesA01g11020	AesA02g02890	AesA01g11200	AesA01g09650
AesA01g06800	AesA01g05870	AesA01g05950	AesA01g05000	AesA01g05500	AesA01g04890	AesA01g09070	AesA01g11200	AesA01g06120	AesA01g07300	AesA01g05720	AesA01g05550	AesA02g14670	AesA03g01370	AesA01g11210	AesA02g03010	AesA01g11230	AesA01g09720
AesA01g06890	AesA01g05890	AesA01g05960	AesA01g05020	AesA01g05700	AesA01g04970	AesA01g09120	AesA01g11430	AesA01g06130	AesA01g07340	AesA01g05850	AesA01g05660	AesA02g14880	AesA03g02060	AesA01g11380	AesA02g03940	AesA01g11380	AesA01g09990
AesA01g07050	AesA01g05920	AesA01g05980	AesA01g05080	AesA01g05790	AesA01g04990	AesA01g09130	AesA01g11480	AesA01g06140	AesA01g07380	AesA01g05880	AesA01g05780	AesA02g15340	AesA03g03610	AesA01g11430	AesA02g03950	AesA01g11430	AesA01g10140
AesA01g07080	AesA01g06120	AesA01g05990	AesA01g05120	AesA01g05850	AesA01g05020	AesA01g09610	AesA01g11880	AesA01g06190	AesA01g07400	AesA01g05890	AesA01g05920	AesA02g15770	AesA03g03710	AesA01g11470	AesA02g03960	AesA01g11440	AesA01g10190
AesA01g07120	AesA01g06150	AesA01g06040	AesA01g05230	AesA01g05890	AesA01g05040	AesA01g09650	AesA01g11890	AesA01g06210	AesA01g07450	AesA01g05950	AesA01g05940	AesA02g16000	AesA03g04030	AesA01g11690	AesA02g04250	AesA01g11700	AesA01g10380
AesA01g07190	AesA01g06180	AesA01g06130	AesA01g05350	AesA01g05960	AesA01g05080	AesA01g10040	AesA01g11920	AesA01g06220	AesA01g07490	AesA01g05960	AesA01g06070	AesA02g16290	AesA03g04320	AesA01g11700	AesA02g04490	AesA01g11800	AesA01g10600
AesA01g07220	AesA01g06290	AesA01g06140	AesA01g05520	AesA01g05980	AesA01g05120	AesA01g10110	AesA01g11960	AesA01g06230	AesA01g07650	AesA01g05980	AesA01g06290	AesA02g16650	AesA03g04700	AesA01g11760	AesA02g04600	AesA01g11940	AesA01g10730
AesA01g07310	AesA01g06310	AesA01g06170	AesA01g05530	AesA01g05990	AesA01g05240	AesA01g10350	AesA01g12140	AesA01g06260	AesA01g07940	AesA01g05990	AesA01g06390	AesA02g16800	AesA03g04720	AesA01g11770	AesA02g04850	AesA01g12070	AesA01g10820
AesA01g07370	AesA01g06410	AesA01g06190	AesA01g05550	AesA01g06010	AesA01g05300	AesA01g10380	AesA01g12160	AesA01g06280	AesA01g08200	AesA01g06000	AesA01g06410	AesA02g16830	AesA03g06040	AesA01g11800	AesA02g04950	AesA01g12090	AesA01g11040
AesA01g07530	AesA01g06530	AesA01g06210	AesA01g05670	AesA01g06040	AesA01g05350	AesA01g10580	AesA01g12260	AesA01g06350	AesA01g08290	AesA01g06010	AesA01g06460	AesA02g17610	AesA03g06210	AesA01g11870	AesA02g05140	AesA01g12210	AesA01g11100
AesA01g07560	AesA01g06540	AesA01g06220	AesA01g05750	AesA01g06130	AesA01g05530	AesA01g10710	AesA01g12280	AesA01g06440	AesA01g08300	AesA01g06110	AesA01g06530	AesA02g18340	AesA03g07440	AesA01g11920	AesA02g05150	AesA01g12270	AesA01g11260
AesA01g07600	AesA01g06550	AesA01g06230	AesA01g05910	AesA01g06140	AesA01g05550	AesA01g10830	AesA01g12330	AesA01g06470	AesA01g08320	AesA01g06120	AesA01g06610	AesA02g18910	AesA03g08110	AesA01g11980	AesA02g05240	AesA01g12280	AesA01g11300
AesA01g07660	AesA01g06720	AesA01g06260	AesA01g05920	AesA01g06190	AesA01g05750	AesA01g10860	AesA01g12350	AesA01g06480	AesA01g08340	AesA01g06130	AesA01g06770	AesA02g19260	AesA03g08400	AesA01g12210	AesA02g05310	AesA01g12290	AesA01g11410
AesA01g07750	AesA01g06770	AesA01g06280	AesA01g06070	AesA01g06200	AesA01g05910	AesA01g11160	AesA01g12410	AesA01g06500	AesA01g08360	AesA01g06140	AesA01g06790	AesA02g19350	AesA03g09110	AesA01g12360	AesA02g05340	AesA01g12340	AesA01g11640
AesA01g07770	AesA01g06790	AesA01g06420	AesA01g06290	AesA01g06210	AesA01g05920	AesA01g11380	AesA01g12650	AesA01g06560	AesA01g08430	AesA01g06190	AesA01g06880	AesA02g20080	AesA03g09210	AesA01g12460	AesA02g05350	AesA01g12350	AesA01g11680
AesA01g07800	AesA01g06860	AesA01g06440	AesA01g06300	AesA01g06230	AesA01g05940	AesA01g11460	AesA01g12670	AesA01g06600	AesA01g08640	AesA01g06210	AesA01g06940	AesA02g20230	AesA03g09750	AesA01g12560	AesA02g05390	AesA01g12410	AesA01g11720
AesA01g07850	AesA01g06870	AesA01g06470	AesA01g06310	AesA01g06260	AesA01g06070	AesA01g11470	AesA01g12890	AesA01g06630	AesA01g08650	AesA01g06220	AesA01g07040	AesA02g21050	AesA03g10620	AesA01g12640	AesA02g05500	AesA01g12550	AesA01g11860
AesA01g07870	AesA01g06880	AesA01g06480	AesA01g06390	AesA01g06280	AesA01g06080	AesA01g11520	AesA01g12910	AesA01g06640	AesA01g08770	AesA01g06230	AesA01g07100	AesA02g21180	AesA03g10850	AesA01g12760	AesA02g05810	AesA01g12560	AesA01g11890
AesA01g08070	AesA01g06900	AesA01g06490	AesA01g06410	AesA01g06370	AesA01g06160	AesA01g11680	AesA01g13010	AesA01g06680	AesA01g08780	AesA01g06260	AesA01g07160	AesA02g22190	AesA03g11530	AesA01g12930	AesA02g05820	AesA01g12690	AesA01g12110
AesA01g08080	AesA01g06920	AesA01g06500	AesA01g06540	AesA01g06420	AesA01g06290	AesA01g11690	AesA01g13280	AesA01g06710	AesA01g08800	AesA01g06280	AesA01g07170	AesA02g22470	AesA03g11620	AesA01g13090	AesA02g05830	AesA01g12760	AesA01g12130
AesA01g08090	AesA01g06940	AesA01g06550	AesA01g06570	AesA01g06440	AesA01g06300	AesA01g11870	AesA01g13290	AesA01g06800	AesA01g08830	AesA01g06350	AesA01g07240	AesA02g23200	AesA03g13070	AesA01g13200	AesA02g06070	AesA01g12780	AesA01g12220
AesA01g08100	AesA01g07130	AesA01g06560	AesA01g06610	AesA01g06470	AesA01g06310	AesA01g12090	AesA01g13570	AesA01g07020	AesA01g08920	AesA01g06420	AesA01g07300	AesA02g23720	AesA03g13690	AesA01g13350	AesA02g06110	AesA01g12870	AesA01g12860
AesA01g08260	AesA01g07170	AesA01g06630	AesA01g06770	AesA01g06480	AesA01g06390	AesA01g12130	AesA01g13610	AesA01g07050	AesA01g09390	AesA01g06440	AesA01g07340	AesA02g24700	AesA03g14000	AesA01g13770	AesA02g06280	AesA01g12930	AesA01g12890
AesA01g08510	AesA01g07230	AesA01g06640	AesA01g06790	AesA01g06490	AesA01g06410	AesA01g12200	AesA01g13710	AesA01g07080	AesA01g09490	AesA01g06470	AesA01g07360	AesA02g24720	AesA03g14980	AesA01g13900	AesA02g06310	AesA01g13060	AesA01g12980
AesA01g08540	AesA01g07240	AesA01g06680	AesA01g06870	AesA01g06500	AesA01g06530	AesA01g12240	AesA01g13760	AesA01g07120	AesA01g09520	AesA01g06480	AesA01g07380	AesA02g25090	AesA04g00120	AesA01g14070	AesA02g06600	AesA01g13090	AesA01g13130
AesA01g08580	AesA01g07330	AesA01g06710	AesA01g06880	AesA01g06620	AesA01g06540	AesA01g12460	AesA01g14080	AesA01g07220	AesA01g09540	AesA01g06500	AesA01g07400	AesA02g25200	AesA04g00360	AesA01g14080	AesA02g06640	AesA01g13210	AesA01g13280
AesA01g08590	AesA01g07360	AesA01g06800	AesA01g06940	AesA01g06630	AesA01g06570	AesA01g12580	AesA01g14360	AesA01g07270	AesA01g09620	AesA01g06560	AesA01g07420	AesA02g25690	AesA04g01740	AesA01g14090	AesA02g06690	AesA01g13260	AesA01g13370
AesA01g08600	AesA01g07400	AesA01g06850	AesA01g07100	AesA01g06640	AesA01g06610	AesA01g12600	AesA01g14440	AesA01g07370	AesA01g09700	AesA01g06600	AesA01g07450	AesA02g26110	AesA04g01830	AesA01g14280	AesA02g06910	AesA01g13350	AesA01g13390
AesA01g08610	AesA01g07430	AesA01g06890	AesA01g07110	AesA01g06680	AesA01g06690	AesA01g12640	AesA01g14510	AesA01g07530	AesA01g09780	AesA01g06630	AesA01g07470	AesA03g01210	AesA04g02520	AesA01g14290	AesA02g06920	AesA01g13610	AesA01g13520
AesA01g08620	AesA01g07450	AesA01g07020	AesA01g07170	AesA01g06710	AesA01g06730	AesA01g12760	AesA01g14940	AesA01g07540	AesA01g09790	AesA01g06640	AesA01g07480	AesA03g01450	AesA04g02650	AesA01g14300	AesA02g07040	AesA01g13650	AesA01g13710
AesA01g08790	AesA01g07470	AesA01g07050	AesA01g07240	AesA01g06800	AesA01g06740	AesA01g12780	AesA01g15000	AesA01g07560	AesA01g09800	AesA01g06680	AesA01g07650	AesA03g01960	AesA04g02960	AesA01g14360	AesA02g07670	AesA01g13690	AesA01g14010
AesA01g08960	AesA01g07480	AesA01g07120	AesA01g07250	AesA01g06850	AesA01g06770	AesA01g12970	AesA01g15010	AesA01g07580	AesA01g09850	AesA01g06710	AesA01g07810	AesA03g02080	AesA04g03940	AesA01g14390	AesA02g07680	AesA01g13730	AesA01g14020
AesA01g09010	AesA01g07520	AesA01g07190	AesA01g07300	AesA01g06890	AesA01g06790	AesA01g13110	AesA01g15020	AesA01g07590	AesA01g09940	AesA01g06800	AesA01g08020	AesA03g02590	AesA04g05920	AesA01g14540	AesA02g08350	AesA01g13750	AesA01g14050
AesA01g09020	AesA01g07580	AesA01g07220	AesA01g07330	AesA01g06980	AesA01g06820	AesA01g13140	AesA01g15060	AesA01g07660	AesA01g09960	AesA01g06850	AesA01g08190	AesA03g03520	AesA04g05930	AesA01g14590	AesA02g08740	AesA01g13820	AesA01g14170
AesA01g09070	AesA01g07610	AesA01g07260	AesA01g07360	AesA01g07000	AesA01g06840	AesA01g13170	AesA01g15260	AesA01g07750	AesA01g09990	AesA01g07020	AesA01g08200	AesA03g04260	AesA04g05980	AesA01g14780	AesA02g08930	AesA01g13940	AesA01g14700
AesA01g09120	AesA01g07620	AesA01g07270	AesA01g07400	AesA01g07020	AesA01g06870	AesA01g13350	AesA01g15400	AesA01g07770	AesA01g10120	AesA01g07050	AesA01g08300	AesA03g04300	AesA04g06310	AesA01g14840	AesA02g08990	AesA01g14090	AesA01g14720
AesA01g09130	AesA01g07730	AesA01g07370	AesA01g07450	AesA01g07050	AesA01g06880	AesA01g13370	AesA01g15530	AesA01g07800	AesA01g10170	AesA01g07080	AesA01g08320	AesA03g05060	AesA04g07250	AesA01g15010	AesA02g09290	AesA01g14330	AesA01g14870
AesA01g09160	AesA01g07860	AesA01g07530	AesA01g07650	AesA01g07080	AesA01g06940	AesA01g13380	AesA01g15780	AesA01g07830	AesA01g10190	AesA01g07120	AesA01g08340	AesA03g05460	AesA04g07400	AesA01g15030	AesA02g09300	AesA01g14360	AesA01g15000
AesA01g09170	AesA01g07990	AesA01g07540	AesA01g07810	AesA01g07120	AesA01g07100	AesA01g13390	AesA01g15850	AesA01g07850	AesA01g10220	AesA01g07190	AesA01g08360	AesA03g05750	AesA04g07740	AesA01g15100	AesA02g09680	AesA01g14410	AesA01g15170
AesA01g09220	AesA01g08000	AesA01g07550	AesA01g07860	AesA01g07220	AesA01g07110	AesA01g13410	AesA01g15870	AesA01g07870	AesA01g10390	AesA01g07220	AesA01g08430	AesA03g05800	AesA04g07830	AesA01g15130	AesA02g09960	AesA01g14440	AesA01g15220
AesA01g09430	AesA01g08150	AesA01g07560	AesA01g07980	AesA01g07260	AesA01g07170	AesA01g13590	AesA01g15930	AesA01g07990	AesA01g10420	AesA01g07260	AesA01g08460	AesA03g06190	AesA04g08150	AesA01g15160	AesA02g09980	AesA01g14520	AesA01g15260
AesA01g09460	AesA01g08200	AesA01g07590	AesA01g08200	AesA01g07270	AesA01g07210	AesA01g13620	AesA01g16160	AesA01g08000	AesA01g10440	AesA01g07270	AesA01g08640	AesA03g07320	AesA04g08230	AesA01g15210	AesA02g10070	AesA01g14590	AesA01g15410
AesA01g09480	AesA01g08240	AesA01g07660	AesA01g08280	AesA01g07280	AesA01g07240	AesA01g13660	AesA01g16280	AesA01g08040	AesA01g10470	AesA01g07370	AesA01g08650	AesA03g07620	AesA04g08240	AesA01g15450	AesA02g10080	AesA01g14990	AesA01g15930
AesA01g09610	AesA01g08280	AesA01g07690	AesA01g08300	AesA01g07370	AesA01g07250	AesA01g13780	AesA01g16290	AesA01g08070	AesA01g10530	AesA01g07430	AesA01g08740	AesA03g07880	AesA04g09270	AesA01g15470	AesA02g10130	AesA01g15010	AesA01g16060
AesA01g09630	AesA01g08300	AesA01g07710	AesA01g08310	AesA01g07430	AesA01g07300	AesA01g13800	AesA01g16310	AesA01g08080	AesA01g10540	AesA01g07520	AesA01g08760	AesA03g07890	AesA04g09590	AesA01g15480	AesA02g10560	AesA01g15030	AesA01g16310
AesA01g09650	AesA01g08320	AesA01g07750	AesA01g08320	AesA01g07530	AesA01g07330	AesA01g13810	AesA01g16610	AesA01g08090	AesA01g10610	AesA01g07530	AesA01g08770	AesA03g07940	AesA04g10360	AesA01g15510	AesA02g10590	AesA01g15130	AesA01g16420
AesA01g09720	AesA01g08340	AesA01g07770	AesA01g08360	AesA01g07540	AesA01g07360	AesA01g13870	AesA01g16820	AesA01g08100	AesA01g10630	AesA01g07540	AesA01g08800	AesA03g08780	AesA04g12000	AesA01g15700	AesA02g11400	AesA01g15330	AesA01g16490
AesA01g09760	AesA01g08360	AesA01g07800	AesA01g08430	AesA01g07550	AesA01g07400	AesA01g13900	AesA01g16870	AesA01g08240	AesA01g10660	AesA01g07560	AesA01g08830	AesA03g09100	AesA04g13150	AesA01g15740	AesA02g11550	AesA01g15390	AesA01g16560
AesA01g10010	AesA01g08390	AesA01g07830	AesA01g08640	AesA01g07560	AesA01g07420	AesA01g14010	AesA01g16930	AesA01g08260	AesA01g10670	AesA01g07580	AesA01g08870	AesA03g09270	AesA04g14690	AesA01g16160	AesA02g11720	AesA01g15450	AesA01g16590
AesA01g10030	AesA01g08460	AesA01g07990	AesA01g08740	AesA01g07570	AesA01g07450	AesA01g14170	AesA01g16990	AesA01g08400	AesA01g10700	AesA01g07590	AesA01g08920	AesA03g09280	AesA04g15210	AesA01g16260	AesA02g11840	AesA01g15460	AesA01g16610
AesA01g10040	AesA01g08720	AesA01g08000	AesA01g08760	AesA01g07580	AesA01g07490	AesA01g14270	AesA01g17240	AesA01g08510	AesA01g10780	AesA01g07600	AesA01g08940	AesA03g10110	AesA05g00410	AesA01g16280	AesA02g11860	AesA01g15470	AesA01g16660
AesA01g10110	AesA01g08730	AesA01g08040	AesA01g08770	AesA01g07590	AesA01g07650	AesA01g14280	AesA01g17350	AesA01g08540	AesA01g11040	AesA01g07660	AesA01g09390	AesA03g10870	AesA05g00440	AesA01g16390	AesA02g12900	AesA01g15480	AesA01g16820
AesA01g10350	AesA01g08740	AesA01g08070	AesA01g08800	AesA01g07660	AesA01g07720	AesA01g14290	AesA01g17450	AesA01g08580	AesA01g11050	AesA01g07750	AesA01g09520	AesA03g10880	AesA05g01720	AesA01g16400	AesA02g12970	AesA01g15500	AesA01g16830
AesA01g10360	AesA01g08760	AesA01g08080	AesA01g08830	AesA01g07690	AesA01g07810	AesA01g14310	AesA01g17470	AesA01g08590	AesA01g11140	AesA01g07770	AesA01g09540	AesA03g11670	AesA05g02060	AesA01g16440	AesA02g13300	AesA01g15510	AesA01g17080
AesA01g10380	AesA01g08770	AesA01g08090	AesA01g08870	AesA01g07750	AesA01g07860	AesA01g14550	AesA01g17530	AesA01g08600	AesA01g11190	AesA01g07800	AesA01g09560	AesA03g12390	AesA05g02180	AesA01g16520	AesA02g13700	AesA01g15610	AesA01g17120
AesA01g10410	AesA01g08800	AesA01g08100	AesA01g08880	AesA01g07770	AesA01g07980	AesA01g14690	AesA01g18520	AesA01g08610	AesA01g11200	AesA01g07830	AesA01g09570	AesA03g12400	AesA05g02760	AesA01g17260	AesA02g14340	AesA01g15840	AesA01g17220
AesA01g10580	AesA01g08830	AesA01g08260	AesA01g08940	AesA01g07800	AesA01g08020	AesA01g14700	AesA01g18620	AesA01g08620	AesA01g11310	AesA01g07850	AesA01g09580	AesA03g13050	AesA05g03400	AesA01g17280	AesA02g14500	AesA01g16160	AesA01g17610
AesA01g10710	AesA01g08860	AesA01g08390	AesA01g09050	AesA01g07830	AesA01g08050	AesA01g14730	AesA01g18630	AesA01g08670	AesA01g11480	AesA01g07870	AesA01g09620	AesA03g13120	AesA05g03520	AesA01g17290	AesA02g14610	AesA01g16260	AesA01g17780
AesA01g10830	AesA01g08870	AesA01g08400	AesA01g09150	AesA01g07910	AesA01g08220	AesA01g14840	AesA01g18640	AesA01g08710	AesA01g11640	AesA01g07910	AesA01g09780	AesA03g13740	AesA05g04480	AesA01g17330	AesA02g15090	AesA01g16270	AesA01g18080
AesA01g10860	AesA01g08920	AesA01g08470	AesA01g09390	AesA01g07920	AesA01g08280	AesA01g14860	AesA01g18650	AesA01g08910	AesA01g11730	AesA01g07920	AesA01g09790	AesA03g13780	AesA05g05090	AesA01g17470	AesA02g15500	AesA01g16280	AesA01g18230
AesA01g10900	AesA01g09110	AesA01g08510	AesA01g09490	AesA01g07990	AesA01g08300	AesA01g14900	AesA01g18680	AesA01g08960	AesA01g11810	AesA01g07990	AesA01g09850	AesA03g13790	AesA05g05990	AesA01g17510	AesA02g15980	AesA01g16530	AesA01g18350
AesA01g11160	AesA01g09210	AesA01g08540	AesA01g09580	AesA01g08000	AesA01g08310	AesA01g15100	AesA01g18700	AesA01g08970	AesA01g11850	AesA01g08000	AesA01g09940	AesA03g13850	AesA05g06760	AesA01g17550	AesA02g16520	AesA01g16710	AesA01g18530
AesA01g11240	AesA01g09350	AesA01g08580	AesA01g09700	AesA01g08030	AesA01g08330	AesA01g15140	AesA01g18820	AesA01g09010	AesA01g11880	AesA01g08040	AesA01g09960	AesA03g14310	AesA05g07510	AesA01g17580	AesA02g16540	AesA01g16780	AesA01g18620
AesA01g11380	AesA01g09370	AesA01g08590	AesA01g09850	AesA01g08040	AesA01g08360	AesA01g15160	AesA01g18860	AesA01g09020	AesA01g11890	AesA01g08070	AesA01g09990	AesA04g00470	AesA05g08280	AesA01g17670	AesA02g16620	AesA01g17260	AesA01g18710
AesA01g11390	AesA01g09390	AesA01g08600	AesA01g09940	AesA01g08070	AesA01g08370	AesA01g15170	AesA02g00120	AesA01g09030	AesA01g11910	AesA01g08080	AesA01g10080	AesA04g00830	AesA05g10220	AesA01g17680	AesA02g17090	AesA01g17550	AesA01g18780
AesA01g11470	AesA01g09490	AesA01g08610	AesA01g09960	AesA01g08080	AesA01g08430	AesA01g15200	AesA02g00170	AesA01g09070	AesA01g11920	AesA01g08090	AesA01g10100	AesA04g01330	AesA05g10430	AesA01g17690	AesA02g17730	AesA01g17670	AesA01g18880
AesA01g11680	AesA01g09510	AesA01g08620	AesA01g09980	AesA01g08090	AesA01g08440	AesA01g15230	AesA02g00330	AesA01g09110	AesA01g12140	AesA01g08100	AesA01g10120	AesA04g01470	AesA05g10970	AesA01g17850	AesA02g18190	AesA01g17680	AesA01g18890
AesA01g11690	AesA01g09620	AesA01g08710	AesA01g09990	AesA01g08130	AesA01g08640	AesA01g15500	AesA02g00480	AesA01g09120	AesA01g12160	AesA01g08260	AesA01g10170	AesA04g02050	AesA05g13170	AesA01g18000	AesA02g18440	AesA01g17720	AesA01g19000
AesA01g11710	AesA01g09670	AesA01g08720	AesA01g10080	AesA01g08260	AesA01g08740	AesA01g15740	AesA02g00590	AesA01g09130	AesA01g12180	AesA01g08400	AesA01g10190	AesA04g03650	AesA05g13440	AesA01g18120	AesA02g18600	AesA01g17770	AesA01g19050
AesA01g11720	AesA01g09700	AesA01g08930	AesA01g10100	AesA01g08400	AesA01g08760	AesA01g15750	AesA02g00670	AesA01g09170	AesA01g12260	AesA01g08470	AesA01g10200	AesA04g04930	AesA05g13550	AesA01g18340	AesA02g18730	AesA01g17940	AesA01g19070
AesA01g11870	AesA01g09830	AesA01g08960	AesA01g10120	AesA01g08470	AesA01g08770	AesA01g16110	AesA02g00730	AesA01g09270	AesA01g12270	AesA01g08510	AesA01g10220	AesA04g05310	AesA05g15210	AesA01g18440	AesA02g19240	AesA01g18120	AesA01g19130
AesA01g12110	AesA01g09910	AesA01g08970	AesA01g10170	AesA01g08510	AesA01g08800	AesA01g16250	AesA02g00840	AesA01g09300	AesA01g12280	AesA01g08540	AesA01g10230	AesA04g05420	AesA05g15230	AesA01g18490	AesA02g19250	AesA01g18160	AesA01g19350
AesA01g12190	AesA01g09940	AesA01g08990	AesA01g10190	AesA01g08540	AesA01g08830	AesA01g16390	AesA02g00970	AesA01g09430	AesA01g12330	AesA01g08580	AesA01g10290	AesA04g05870	AesA06g00400	AesA01g18550	AesA02g19410	AesA01g18340	AesA01g19390
AesA01g12200	AesA01g10120	AesA01g09020	AesA01g10220	AesA01g08580	AesA01g08870	AesA01g16540	AesA02g01110	AesA01g09510	AesA01g12350	AesA01g08590	AesA01g10300	AesA04g06810	AesA06g00460	AesA01g18600	AesA02g19770	AesA01g18400	AesA01g19450
AesA01g12210	AesA01g10190	AesA01g09030	AesA01g10290	AesA01g08590	AesA01g08940	AesA01g16560	AesA02g01370	AesA01g09610	AesA01g12410	AesA01g08600	AesA01g10370	AesA04g06890	AesA06g00570	AesA01g18930	AesA02g19800	AesA01g18600	AesA02g00010
AesA01g12340	AesA01g10370	AesA01g09070	AesA01g10370	AesA01g08600	AesA01g09100	AesA01g16600	AesA02g01390	AesA01g09650	AesA01g12480	AesA01g08610	AesA01g10390	AesA04g07320	AesA06g00580	AesA01g18940	AesA02g20100	AesA01g18930	AesA02g00180
AesA01g12360	AesA01g10390	AesA01g09110	AesA01g10390	AesA01g08610	AesA01g09150	AesA01g16760	AesA02g01410	AesA01g10040	AesA01g12490	AesA01g08620	AesA01g10420	AesA04g07390	AesA06g01350	AesA01g19230	AesA02g20130	AesA01g18940	AesA02g00290
AesA01g12460	AesA01g10420	AesA01g09120	AesA01g10420	AesA01g08620	AesA01g09390	AesA01g16770	AesA02g01710	AesA01g10060	AesA01g12560	AesA01g08670	AesA01g10440	AesA04g08010	AesA06g01540	AesA01g19380	AesA02g20180	AesA01g18950	AesA02g00340
AesA01g12580	AesA01g10440	AesA01g09130	AesA01g10440	AesA01g08710	AesA01g09490	AesA01g16950	AesA02g01740	AesA01g10110	AesA01g12610	AesA01g08710	AesA01g10470	AesA04g09640	AesA06g01590	AesA01g19510	AesA02g20690	AesA01g19180	AesA02g00510
AesA01g12600	AesA01g10470	AesA01g09170	AesA01g10470	AesA01g08720	AesA01g09580	AesA01g17050	AesA02g02190	AesA01g10320	AesA01g12670	AesA01g08720	AesA01g10530	AesA04g09780	AesA06g01630	AesA02g00040	AesA02g20700	AesA01g19230	AesA02g00520
AesA01g12640	AesA01g10540	AesA01g09220	AesA01g10530	AesA01g08790	AesA01g09700	AesA01g17080	AesA02g02230	AesA01g10350	AesA01g12690	AesA01g08790	AesA01g10540	AesA04g10440	AesA06g02860	AesA02g00120	AesA02g21300	AesA01g19510	AesA02g00590
AesA01g12660	AesA01g10610	AesA01g09270	AesA01g10540	AesA01g08960	AesA01g09780	AesA01g17100	AesA02g02420	AesA01g10380	AesA01g12840	AesA01g08960	AesA01g10600	AesA04g10770	AesA06g02930	AesA02g00140	AesA02g22570	AesA01g19560	AesA02g00600
AesA01g12760	AesA01g10630	AesA01g09300	AesA01g10600	AesA01g09020	AesA01g09940	AesA01g17280	AesA02g02520	AesA01g10550	AesA01g12870	AesA01g09020	AesA01g10610	AesA04g10990	AesA06g02940	AesA02g00230	AesA02g22830	AesA02g00040	AesA02g00820
AesA01g12780	AesA01g10660	AesA01g09500	AesA01g10610	AesA01g09070	AesA01g09960	AesA01g17290	AesA02g02690	AesA01g10560	AesA01g12890	AesA01g09030	AesA01g10630	AesA04g11420	AesA06g03480	AesA02g00440	AesA02g23440	AesA02g00120	AesA02g00830
AesA01g12970	AesA01g10670	AesA01g09510	AesA01g10630	AesA01g09090	AesA01g09990	AesA01g17330	AesA02g02790	AesA01g10580	AesA01g12910	AesA01g09070	AesA01g10660	AesA04g12210	AesA06g03690	AesA02g00490	AesA02g23510	AesA02g00230	AesA02g00940
AesA01g13070	AesA01g10700	AesA01g09610	AesA01g10670	AesA01g09110	AesA01g10080	AesA01g17580	AesA02g03170	AesA01g10620	AesA01g12940	AesA01g09110	AesA01g10670	AesA04g12620	AesA06g04470	AesA02g00620	AesA02g23600	AesA02g00390	AesA02g01320
AesA01g13110	AesA01g10780	AesA01g09650	AesA01g10700	AesA01g09120	AesA01g10100	AesA01g17590	AesA02g03260	AesA01g10710	AesA01g13010	AesA01g09120	AesA01g10700	AesA04g13750	AesA06g04660	AesA02g00670	AesA02g23820	AesA02g00480	AesA02g01330
AesA01g13170	AesA01g11080	AesA01g09720	AesA01g10720	AesA01g09130	AesA01g10120	AesA01g17750	AesA02g03270	AesA01g10830	AesA01g13150	AesA01g09130	AesA01g10730	AesA04g13780	AesA06g06770	AesA02g00680	AesA02g24150	AesA02g00570	AesA02g01600
AesA01g13190	AesA01g11140	AesA01g09820	AesA01g10730	AesA01g09170	AesA01g10140	AesA01g17830	AesA02g03540	AesA01g10860	AesA01g13240	AesA01g09270	AesA01g10780	AesA04g14580	AesA06g07110	AesA02g00730	AesA02g24260	AesA02g00610	AesA02g01790
AesA01g13220	AesA01g11170	AesA01g10030	AesA01g10780	AesA01g09200	AesA01g10190	AesA01g17870	AesA02g03700	AesA01g10900	AesA01g13280	AesA01g09300	AesA01g10980	AesA04g14630	AesA06g07740	AesA02g00960	AesA02g24650	AesA02g00620	AesA02g01800
AesA01g13230	AesA01g11200	AesA01g10040	AesA01g10810	AesA01g09220	AesA01g10220	AesA01g17880	AesA02g03860	AesA01g10930	AesA01g13290	AesA01g09430	AesA01g11040	AesA04g15260	AesA06g08110	AesA02g01010	AesA02g25000	AesA02g00730	AesA02g01810
AesA01g13350	AesA01g11430	AesA01g10130	AesA01g10820	AesA01g09270	AesA01g10290	AesA01g17950	AesA02g03880	AesA01g11000	AesA01g13310	AesA01g09500	AesA01g11050	AesA04g15270	AesA06g08310	AesA02g01240	AesA02g25190	AesA02g00780	AesA02g02540
AesA01g13360	AesA01g11480	AesA01g10280	AesA01g10960	AesA01g09300	AesA01g10370	AesA01g17960	AesA02g04090	AesA01g11160	AesA01g13520	AesA01g09510	AesA01g11190	AesA04g15690	AesA06g08460	AesA02g01250	AesA02g25250	AesA02g00920	AesA02g02550
AesA01g13370	AesA01g11860	AesA01g10320	AesA01g10980	AesA01g09400	AesA01g10380	AesA01g18000	AesA02g04240	AesA01g11260	AesA01g13530	AesA01g09610	AesA01g11200	AesA05g00210	AesA06g09360	AesA02g01360	AesA02g25440	AesA02g01010	AesA02g02640
AesA01g13380	AesA01g11890	AesA01g10350	AesA01g11040	AesA01g09430	AesA01g10390	AesA01g18040	AesA02g04390	AesA01g11380	AesA01g13540	AesA01g09650	AesA01g11310	AesA05g01070	AesA06g09440	AesA02g01500	AesA02g25470	AesA02g01060	AesA02g02920
AesA01g13390	AesA01g11910	AesA01g10410	AesA01g11050	AesA01g09500	AesA01g10420	AesA01g18060	AesA02g04510	AesA01g11390	AesA01g13570	AesA01g09670	AesA01g11360	AesA05g03040	AesA06g09850	AesA02g01620	AesA02g25600	AesA02g01070	AesA02g03010
AesA01g13410	AesA01g11920	AesA01g10450	AesA01g11140	AesA01g09510	AesA01g10470	AesA01g18120	AesA02g04560	AesA01g11460	AesA01g13610	AesA01g10040	AesA01g11480	AesA05g04220	AesA06g09860	AesA02g01740	AesA02g25700	AesA02g01080	AesA02g03370
AesA01g13510	AesA01g11960	AesA01g10550	AesA01g11190	AesA01g09610	AesA01g10530	AesA01g18500	AesA02g04700	AesA01g11470	AesA01g13630	AesA01g10060	AesA01g11640	AesA05g05100	AesA06g11030	AesA02g01930	AesA02g25930	AesA02g01140	AesA02g03520
AesA01g13590	AesA01g12010	AesA01g10560	AesA01g11200	AesA01g09650	AesA01g10540	AesA01g18600	AesA02g04770	AesA01g11520	AesA01g13710	AesA01g10110	AesA01g11730	AesA05g05400	AesA06g11090	AesA02g01940	AesA02g26130	AesA02g01240	AesA02g03750
AesA01g13620	AesA01g12070	AesA01g10580	AesA01g11300	AesA01g09820	AesA01g10600	AesA01g18870	AesA02g04790	AesA01g11600	AesA01g13730	AesA01g10130	AesA01g11820	AesA05g06800	AesA06g11100	AesA02g02900	AesA02g26330	AesA02g01250	AesA02g03930
AesA01g13660	AesA01g12080	AesA01g10620	AesA01g11360	AesA01g10030	AesA01g10630	AesA01g18880	AesA02g04910	AesA01g11680	AesA01g13750	AesA01g10320	AesA01g11840	AesA05g06860	AesA06g12330	AesA02g02930	AesA02g26340	AesA02g01360	AesA02g03940
AesA01g13770	AesA01g12140	AesA01g10710	AesA01g11480	AesA01g10040	AesA01g10670	AesA01g18920	AesA02g04920	AesA01g11690	AesA01g13760	AesA01g10350	AesA01g11850	AesA05g07210	AesA06g13160	AesA02g03100	AesA03g00020	AesA02g01390	AesA02g03960
AesA01g13780	AesA01g12260	AesA01g10860	AesA01g11640	AesA01g10050	AesA01g10700	AesA01g18930	AesA02g05450	AesA01g11700	AesA01g13950	AesA01g10380	AesA01g11890	AesA05g08350	AesA06g13260	AesA02g03260	AesA03g00150	AesA02g01410	AesA02g04190
AesA01g13800	AesA01g12330	AesA01g10900	AesA01g11730	AesA01g10130	AesA01g10730	AesA01g19040	AesA02g05630	AesA01g11720	AesA01g14000	AesA01g10550	AesA01g11910	AesA05g08380	AesA06g14080	AesA02g03300	AesA03g00170	AesA02g01500	AesA02g04240
AesA01g13810	AesA01g12350	AesA01g10910	AesA01g11850	AesA01g10410	AesA01g10780	AesA01g19080	AesA02g05870	AesA01g11770	AesA01g14250	AesA01g10560	AesA01g11940	AesA05g09710	AesA06g15340	AesA02g03360	AesA03g00180	AesA02g01740	AesA02g04400
AesA01g13870	AesA01g12410	AesA01g10930	AesA01g11860	AesA01g10430	AesA01g10790	AesA01g19120	AesA02g06140	AesA01g11870	AesA01g14450	AesA01g10580	AesA01g12100	AesA05g09730	AesA06g15530	AesA02g03390	AesA03g00500	AesA02g01920	AesA02g04460
AesA01g13900	AesA01g12420	AesA01g10950	AesA01g11880	AesA01g10450	AesA01g10810	AesA01g19250	AesA02g06260	AesA01g11970	AesA01g14510	AesA01g10620	AesA01g12140	AesA05g09890	AesA07g00110	AesA02g03440	AesA03g00530	AesA02g02160	AesA02g04470
AesA01g14010	AesA01g12490	AesA01g11150	AesA01g11890	AesA01g10490	AesA01g10820	AesA02g00010	AesA02g06450	AesA01g12090	AesA01g14750	AesA01g10710	AesA01g12160	AesA05g10070	AesA07g00170	AesA02g03470	AesA03g00830	AesA02g02170	AesA02g04490
AesA01g14170	AesA01g12670	AesA01g11160	AesA01g11910	AesA01g10550	AesA01g10880	AesA02g00140	AesA02g06540	AesA01g12130	AesA01g14780	AesA01g10860	AesA01g12270	AesA05g10250	AesA07g00230	AesA02g03700	AesA03g00870	AesA02g02180	AesA02g04850
AesA01g14180	AesA01g12690	AesA01g11210	AesA01g12060	AesA01g10560	AesA01g10980	AesA02g00250	AesA02g06680	AesA01g12190	AesA01g14910	AesA01g10900	AesA01g12280	AesA05g10310	AesA07g00290	AesA02g03770	AesA03g01370	AesA02g02380	AesA02g04910
AesA01g14190	AesA01g12840	AesA01g11240	AesA01g12140	AesA01g10580	AesA01g11040	AesA02g00680	AesA02g06720	AesA01g12200	AesA01g14940	AesA01g10910	AesA01g12330	AesA05g10440	AesA07g00300	AesA02g03780	AesA03g01630	AesA02g02430	AesA02g04950
AesA01g14270	AesA01g12870	AesA01g11380	AesA01g12160	AesA01g10620	AesA01g11050	AesA02g00980	AesA02g06760	AesA01g12210	AesA01g15000	AesA01g10930	AesA01g12350	AesA05g10450	AesA07g00550	AesA02g03810	AesA03g01730	AesA02g02530	AesA02g05060
AesA01g14290	AesA01g12890	AesA01g11390	AesA01g12180	AesA01g10710	AesA01g11100	AesA02g01010	AesA02g06850	AesA01g12240	AesA01g15010	AesA01g10950	AesA01g12410	AesA05g10460	AesA07g00660	AesA02g03880	AesA03g01800	AesA02g02740	AesA02g05100
AesA01g14420	AesA01g12910	AesA01g11430	AesA01g12270	AesA01g10800	AesA01g11140	AesA02g01070	AesA02g07040	AesA01g12360	AesA01g15050	AesA01g11160	AesA01g12480	AesA05g10590	AesA07g00920	AesA02g03980	AesA03g02190	AesA02g03290	AesA02g05140
AesA01g14470	AesA01g12940	AesA01g11440	AesA01g12330	AesA01g10860	AesA01g11190	AesA02g01310	AesA02g07060	AesA01g12460	AesA01g15060	AesA01g11210	AesA01g12490	AesA05g10960	AesA07g01080	AesA02g04160	AesA03g02450	AesA02g03440	AesA02g05240
AesA01g14500	AesA01g12950	AesA01g11460	AesA01g12350	AesA01g10900	AesA01g11200	AesA02g01360	AesA02g07090	AesA01g12580	AesA01g15260	AesA01g11260	AesA01g12610	AesA05g11300	AesA07g01720	AesA02g04170	AesA03g02550	AesA02g03480	AesA02g05250
AesA01g14550	AesA01g13120	AesA01g11470	AesA01g12480	AesA01g10910	AesA01g11300	AesA02g01450	AesA02g07130	AesA01g12600	AesA01g15300	AesA01g11380	AesA01g12670	AesA05g11760	AesA07g01870	AesA02g04630	AesA03g03170	AesA02g03560	AesA02g05310
AesA01g14580	AesA01g13150	AesA01g11520	AesA01g12490	AesA01g10930	AesA01g11360	AesA02g01590	AesA02g07150	AesA01g12640	AesA01g15340	AesA01g11390	AesA01g12840	AesA05g11980	AesA07g01880	AesA02g04640	AesA03g03850	AesA02g03640	AesA02g05350
AesA01g14620	AesA01g13160	AesA01g11600	AesA01g12610	AesA01g10950	AesA01g11410	AesA02g01620	AesA02g07220	AesA01g12760	AesA01g15530	AesA01g11430	AesA01g12870	AesA05g12750	AesA07g02030	AesA02g04650	AesA03g04320	AesA02g03810	AesA02g05390
AesA01g14690	AesA01g13270	AesA01g11680	AesA01g12670	AesA01g11020	AesA01g11480	AesA02g01810	AesA02g07250	AesA01g12780	AesA01g15600	AesA01g11460	AesA01g12890	AesA05g13540	AesA07g02040	AesA02g04660	AesA03g04430	AesA02g03890	AesA02g05500
AesA01g14700	AesA01g13280	AesA01g11690	AesA01g12690	AesA01g11160	AesA01g11640	AesA02g01830	AesA02g07390	AesA01g12930	AesA01g15780	AesA01g11470	AesA01g12910	AesA05g13980	AesA07g02260	AesA02g04670	AesA03g04640	AesA02g04270	AesA02g05640
AesA01g14730	AesA01g13290	AesA01g11700	AesA01g12840	AesA01g11210	AesA01g11730	AesA02g02170	AesA02g07530	AesA01g12970	AesA01g15830	AesA01g11520	AesA01g12940	AesA05g14200	AesA07g02500	AesA02g04700	AesA03g04700	AesA02g04390	AesA02g05650
AesA01g14840	AesA01g13320	AesA01g11760	AesA01g12870	AesA01g11270	AesA01g11820	AesA02g02270	AesA02g07540	AesA01g13090	AesA01g15840	AesA01g11600	AesA01g13010	AesA05g14590	AesA07g02760	AesA02g04770	AesA03g05250	AesA02g04650	AesA02g05660
AesA01g14860	AesA01g13440	AesA01g11770	AesA01g12890	AesA01g11380	AesA01g11840	AesA02g02490	AesA02g07710	AesA01g13110	AesA01g15850	AesA01g11680	AesA01g13150	AesA05g14810	AesA07g03070	AesA02g04780	AesA03g05590	AesA02g04660	AesA02g05950
AesA01g14900	AesA01g13570	AesA01g11800	AesA01g12910	AesA01g11390	AesA01g11850	AesA02g02510	AesA02g07730	AesA01g13120	AesA01g15870	AesA01g11690	AesA01g13240	AesA05g14820	AesA07g03080	AesA02g04790	AesA03g05600	AesA02g04670	AesA02g06070
AesA01g14930	AesA01g13610	AesA01g11870	AesA01g13150	AesA01g11430	AesA01g11860	AesA02g02560	AesA02g07790	AesA01g13140	AesA01g15930	AesA01g11700	AesA01g13280	AesA06g00170	AesA07g03110	AesA02g05120	AesA03g05790	AesA02g04700	AesA02g06260
AesA01g15090	AesA01g13760	AesA01g11920	AesA01g13240	AesA01g11440	AesA01g11890	AesA02g02570	AesA02g07830	AesA01g13170	AesA01g15980	AesA01g11770	AesA01g13290	AesA06g00190	AesA07g03140	AesA02g05210	AesA03g05820	AesA02g04990	AesA02g06280
AesA01g15100	AesA01g14080	AesA01g11970	AesA01g13280	AesA01g11460	AesA01g11910	AesA02g02590	AesA02g07990	AesA01g13220	AesA01g16000	AesA01g11800	AesA01g13310	AesA06g00250	AesA07g03250	AesA02g05300	AesA03g06040	AesA02g05300	AesA02g06290
AesA01g15140	AesA01g14090	AesA01g12090	AesA01g13290	AesA01g11470	AesA01g12100	AesA02g02640	AesA02g08020	AesA01g13350	AesA01g16020	AesA01g11870	AesA01g13520	AesA06g00280	AesA07g03290	AesA02g05470	AesA03g06110	AesA02g05700	AesA02g06300
AesA01g15150	AesA01g14240	AesA01g12190	AesA01g13310	AesA01g11520	AesA01g12110	AesA02g02650	AesA02g08070	AesA01g13370	AesA01g16120	AesA01g11970	AesA01g13540	AesA06g00300	AesA07g03360	AesA02g05480	AesA03g06210	AesA02g05900	AesA02g06310
AesA01g15160	AesA01g14320	AesA01g12200	AesA01g13320	AesA01g11600	AesA01g12140	AesA02g02680	AesA02g08210	AesA01g13380	AesA01g16160	AesA01g11980	AesA01g13570	AesA06g00480	AesA07g03640	AesA02g05510	AesA03g06790	AesA02g06080	AesA02g06410
AesA01g15170	AesA01g14330	AesA01g12210	AesA01g13500	AesA01g11680	AesA01g12160	AesA02g02840	AesA02g08360	AesA01g13390	AesA01g16180	AesA01g12070	AesA01g13580	AesA06g01260	AesA07g04020	AesA02g05700	AesA03g07570	AesA02g06320	AesA02g06430
AesA01g15180	AesA01g14510	AesA01g12360	AesA01g13520	AesA01g11690	AesA01g12180	AesA02g02880	AesA02g08410	AesA01g13410	AesA01g16230	AesA01g12090	AesA01g13610	AesA06g01560	AesA07g04050	AesA02g05990	AesA03g07680	AesA02g06360	AesA02g06640
AesA01g15200	AesA01g14540	AesA01g12460	AesA01g13530	AesA01g11700	AesA01g12220	AesA02g02900	AesA02g08580	AesA01g13490	AesA01g16270	AesA01g12130	AesA01g13630	AesA06g01620	AesA07g04110	AesA02g06360	AesA03g08110	AesA02g06440	AesA02g06700
AesA01g15230	AesA01g14780	AesA01g12470	AesA01g13540	AesA01g11760	AesA01g12240	AesA02g03050	AesA02g08860	AesA01g13590	AesA01g16280	AesA01g12190	AesA01g13710	AesA06g02390	AesA07g04120	AesA02g06370	AesA03g08520	AesA02g06480	AesA02g06720
AesA01g15500	AesA01g14920	AesA01g12580	AesA01g13570	AesA01g11770	AesA01g12270	AesA02g03070	AesA02g08930	AesA01g13620	AesA01g16290	AesA01g12210	AesA01g13750	AesA06g02610	AesA07g04130	AesA02g06440	AesA03g08550	AesA02g06520	AesA02g06730
AesA01g15540	AesA01g14940	AesA01g12600	AesA01g13580	AesA01g11800	AesA01g12300	AesA02g03080	AesA02g09330	AesA01g13660	AesA01g16360	AesA01g12360	AesA01g13760	AesA06g04720	AesA07g04620	AesA02g06450	AesA03g09510	AesA02g06560	AesA02g06920
AesA01g15740	AesA01g14950	AesA01g12640	AesA01g13610	AesA01g11870	AesA01g12330	AesA02g03100	AesA02g09380	AesA01g13770	AesA01g16420	AesA01g12460	AesA01g13950	AesA06g07850	AesA07g04710	AesA02g06480	AesA03g09700	AesA02g06610	AesA02g07090
AesA01g15890	AesA01g15050	AesA01g12660	AesA01g13630	AesA01g11970	AesA01g12480	AesA02g03120	AesA02g09430	AesA01g13780	AesA01g16440	AesA01g12580	AesA01g14000	AesA06g09130	AesA07g04730	AesA02g06500	AesA03g09750	AesA02g06760	AesA02g07310
AesA01g16390	AesA01g15260	AesA01g12760	AesA01g13710	AesA01g11980	AesA01g12490	AesA02g03130	AesA02g09450	AesA01g13800	AesA01g16580	AesA01g12600	AesA01g14250	AesA06g09140	AesA07g05000	AesA02g06510	AesA03g10550	AesA02g06790	AesA02g07490
AesA01g16560	AesA01g15290	AesA01g12780	AesA01g13750	AesA01g11990	AesA01g12610	AesA02g03250	AesA02g09520	AesA01g13810	AesA01g16590	AesA01g12640	AesA01g14330	AesA06g09680	AesA07g05460	AesA02g06520	AesA03g10660	AesA02g07080	AesA02g07530
AesA01g16600	AesA01g15310	AesA01g12930	AesA01g13760	AesA01g12070	AesA01g12670	AesA02g03310	AesA02g09720	AesA01g13870	AesA01g16610	AesA01g12650	AesA01g14510	AesA06g09950	AesA07g05520	AesA02g06540	AesA03g10850	AesA02g07130	AesA02g07710
AesA01g16640	AesA01g15420	AesA01g12970	AesA01g13850	AesA01g12090	AesA01g12840	AesA02g03390	AesA02g09920	AesA01g13900	AesA01g16680	AesA01g12760	AesA01g14640	AesA06g10070	AesA07g05550	AesA02g06560	AesA03g11460	AesA02g07170	AesA02g07790
AesA01g16760	AesA01g15530	AesA01g13090	AesA01g13950	AesA01g12190	AesA01g12860	AesA02g03470	AesA02g10130	AesA01g14010	AesA01g16790	AesA01g12780	AesA01g14720	AesA06g10220	AesA07g05860	AesA02g06570	AesA03g11530	AesA02g07350	AesA02g07880
AesA01g16770	AesA01g15550	AesA01g13110	AesA01g14000	AesA01g12210	AesA01g12870	AesA02g03650	AesA02g10190	AesA01g14020	AesA01g16800	AesA01g12930	AesA01g14750	AesA06g10730	AesA07g05970	AesA02g06680	AesA03g11620	AesA02g07360	AesA02g08350
AesA01g16880	AesA01g15650	AesA01g13120	AesA01g14050	AesA01g12280	AesA01g12890	AesA02g03660	AesA02g10200	AesA01g14170	AesA01g16820	AesA01g12970	AesA01g14780	AesA06g11050	AesA07g06010	AesA02g06760	AesA03g12210	AesA02g07390	AesA02g08360
AesA01g16910	AesA01g15730	AesA01g13170	AesA01g14090	AesA01g12290	AesA01g12910	AesA02g03670	AesA02g10330	AesA01g14270	AesA01g16830	AesA01g13090	AesA01g14870	AesA06g13030	AesA07g06020	AesA02g07170	AesA03g12930	AesA02g07560	AesA02g08510
AesA01g16960	AesA01g15850	AesA01g13220	AesA01g14220	AesA01g12360	AesA01g12940	AesA02g03730	AesA02g10410	AesA01g14280	AesA01g16930	AesA01g13110	AesA01g14910	AesA06g13300	AesA07g06090	AesA02g07180	AesA03g12940	AesA02g07640	AesA02g08690
AesA01g16970	AesA01g15870	AesA01g13350	AesA01g14240	AesA01g12460	AesA01g12980	AesA02g03740	AesA02g10440	AesA01g14290	AesA01g16980	AesA01g13120	AesA01g14940	AesA06g13400	AesA07g06170	AesA02g07270	AesA03g13260	AesA02g07730	AesA02g08740
AesA01g16990	AesA01g15920	AesA01g13370	AesA01g14250	AesA01g12470	AesA01g13010	AesA02g03980	AesA02g10460	AesA01g14300	AesA01g17120	AesA01g13170	AesA01g15000	AesA06g14330	AesA07g06410	AesA02g07360	AesA03g13300	AesA02g07770	AesA02g08990
AesA01g17020	AesA01g16010	AesA01g13380	AesA01g14450	AesA01g12510	AesA01g13150	AesA02g03990	AesA02g10700	AesA01g14410	AesA01g17130	AesA01g13180	AesA01g15010	AesA06g14420	AesA07g06890	AesA02g07390	AesA03g13420	AesA02g07780	AesA02g09280
AesA01g17050	AesA01g16030	AesA01g13390	AesA01g14510	AesA01g12560	AesA01g13280	AesA02g04030	AesA02g11120	AesA01g14470	AesA01g17240	AesA01g13220	AesA01g15050	AesA06g14750	AesA07g07220	AesA02g07420	AesA03g13810	AesA02g07860	AesA02g09300
AesA01g17080	AesA01g16050	AesA01g13410	AesA01g14600	AesA01g12580	AesA01g13290	AesA02g04160	AesA02g11180	AesA01g14540	AesA01g17310	AesA01g13370	AesA01g15060	AesA06g15580	AesA07g07500	AesA02g07730	AesA03g14000	AesA02g07930	AesA02g09430
AesA01g17090	AesA01g16140	AesA01g13440	AesA01g14720	AesA01g12640	AesA01g13520	AesA02g04180	AesA02g11330	AesA01g14550	AesA01g17350	AesA01g13380	AesA01g15260	AesA06g15670	AesA07g07550	AesA02g07860	AesA03g14200	AesA02g07970	AesA02g09680
AesA01g17100	AesA01g16160	AesA01g13470	AesA01g14750	AesA01g12750	AesA01g13540	AesA02g04190	AesA02g11500	AesA01g14590	AesA01g17440	AesA01g13390	AesA01g15290	AesA07g01620	AesA07g07620	AesA02g07930	AesA03g14250	AesA02g07990	AesA02g09810
AesA01g17110	AesA01g16280	AesA01g13510	AesA01g14870	AesA01g12760	AesA01g13570	AesA02g04220	AesA02g11830	AesA01g14630	AesA01g17450	AesA01g13410	AesA01g15300	AesA07g01630	AesA07g08670	AesA02g08000	AesA03g14400	AesA02g08020	AesA02g09960
AesA01g17150	AesA01g16290	AesA01g13590	AesA01g14910	AesA01g12780	AesA01g13580	AesA02g04440	AesA02g11940	AesA01g14690	AesA01g17470	AesA01g13440	AesA01g15320	AesA07g01660	AesA07g08810	AesA02g08120	AesA03g14520	AesA02g08120	AesA02g10000
AesA01g17280	AesA01g16320	AesA01g13620	AesA01g14920	AesA01g12810	AesA01g13630	AesA02g04450	AesA02g11950	AesA01g14700	AesA01g17530	AesA01g13470	AesA01g15340	AesA07g04150	AesA07g08860	AesA02g08220	AesA03g14800	AesA02g08160	AesA02g10030
AesA01g17290	AesA01g16420	AesA01g13660	AesA01g14940	AesA01g12930	AesA01g13670	AesA02g04460	AesA02g12140	AesA01g14840	AesA01g17720	AesA01g13490	AesA01g15350	AesA07g04290	AesA07g08970	AesA02g08230	AesA03g14880	AesA02g08170	AesA02g10070
AesA01g17330	AesA01g16430	AesA01g13770	AesA01g15000	AesA01g12970	AesA01g13710	AesA02g04470	AesA02g12180	AesA01g14860	AesA01g17760	AesA01g13590	AesA01g15400	AesA07g04300	AesA07g09090	AesA02g08260	AesA03g14920	AesA02g08220	AesA02g10420
AesA01g17560	AesA01g16550	AesA01g13780	AesA01g15050	AesA01g13040	AesA01g13750	AesA02g04500	AesA02g12260	AesA01g14890	AesA01g17780	AesA01g13620	AesA01g15530	AesA07g06700	AesA07g09210	AesA02g08330	AesA03g14970	AesA02g08230	AesA02g10590
AesA01g17580	AesA01g16570	AesA01g13800	AesA01g15060	AesA01g13050	AesA01g13850	AesA02g04750	AesA02g12420	AesA01g14900	AesA01g18080	AesA01g13660	AesA01g15600	AesA07g06730	AesA07g09280	AesA02g08490	AesA04g00080	AesA02g08260	AesA02g10620
AesA01g17590	AesA01g16610	AesA01g13810	AesA01g15220	AesA01g13060	AesA01g13950	AesA02g04780	AesA02g12490	AesA01g15030	AesA01g18170	AesA01g13770	AesA01g15780	AesA07g07520	AesA07g09450	AesA02g08530	AesA04g00530	AesA02g08330	AesA02g10830
AesA01g17620	AesA01g16720	AesA01g13840	AesA01g15260	AesA01g13090	AesA01g14000	AesA02g04930	AesA02g12600	AesA01g15080	AesA01g18200	AesA01g13780	AesA01g15830	AesA07g08040	AesA07g09620	AesA02g08650	AesA04g00580	AesA02g08460	AesA02g10850
AesA01g17630	AesA01g16820	AesA01g13870	AesA01g15290	AesA01g13100	AesA01g14050	AesA02g04980	AesA02g12650	AesA01g15090	AesA01g18220	AesA01g13800	AesA01g15850	AesA07g08250	AesA07g09630	AesA02g08690	AesA04g00690	AesA02g08530	AesA02g11050
AesA01g17750	AesA01g16840	AesA01g13890	AesA01g15300	AesA01g13110	AesA01g14090	AesA02g05010	AesA02g12950	AesA01g15100	AesA01g18520	AesA01g13810	AesA01g15870	AesA07g08330	AesA07g09780	AesA02g08780	AesA04g00760	AesA02g08580	AesA02g11060
AesA01g17830	AesA01g16930	AesA01g13900	AesA01g15310	AesA01g13170	AesA01g14220	AesA02g05100	AesA02g13120	AesA01g15130	AesA01g18560	AesA01g13840	AesA01g15910	AesA07g08880	AesA07g10100	AesA02g09000	AesA04g00890	AesA02g08620	AesA02g11110
AesA01g17870	AesA01g17210	AesA01g14010	AesA01g15320	AesA01g13220	AesA01g14230	AesA02g05130	AesA02g13450	AesA01g15140	AesA01g18620	AesA01g13870	AesA01g15930	AesA07g09770	AesA07g10140	AesA02g09140	AesA04g01120	AesA02g08650	AesA02g11250
AesA01g17880	AesA01g17240	AesA01g14020	AesA01g15340	AesA01g13350	AesA01g14240	AesA02g05180	AesA02g13520	AesA01g15160	AesA01g18640	AesA01g13890	AesA01g15980	AesA07g10250	AesA07g10380	AesA02g09340	AesA04g01690	AesA02g08780	AesA02g11290
AesA01g17950	AesA01g17470	AesA01g14030	AesA01g15530	AesA01g13370	AesA01g14250	AesA02g05250	AesA02g13560	AesA01g15170	AesA01g18650	AesA01g13900	AesA01g16000	AesA07g12710	AesA07g10490	AesA02g09450	AesA04g01750	AesA02g09010	AesA02g11390
AesA01g17960	AesA01g17480	AesA01g14070	AesA01g15600	AesA01g13380	AesA01g14450	AesA02g05390	AesA02g13640	AesA01g15180	AesA01g18660	AesA01g14010	AesA01g16020	AesA07g14840	AesA07g10610	AesA02g09530	AesA04g01760	AesA02g09060	AesA02g11400
AesA01g17970	AesA01g17520	AesA01g14080	AesA01g15650	AesA01g13390	AesA01g14510	AesA02g05470	AesA02g13700	AesA01g15200	AesA01g18670	AesA01g14020	AesA01g16060	AesA08g00210	AesA07g10630	AesA02g09780	AesA04g01810	AesA02g09340	AesA02g11500
AesA01g18000	AesA01g17530	AesA01g14170	AesA01g15780	AesA01g13400	AesA01g14530	AesA02g05480	AesA02g13810	AesA01g15210	AesA01g18680	AesA01g14030	AesA01g16120	AesA08g01400	AesA07g10740	AesA02g09900	AesA04g02040	AesA02g09400	AesA02g11550
AesA01g18040	AesA01g17540	AesA01g14190	AesA01g15870	AesA01g13410	AesA01g14720	AesA02g05500	AesA02g13850	AesA01g15230	AesA01g18700	AesA01g14070	AesA01g16180	AesA08g02160	AesA07g10770	AesA02g09910	AesA04g02450	AesA02g09530	AesA02g11710
AesA01g18060	AesA01g17670	AesA01g14270	AesA01g15910	AesA01g13470	AesA01g14750	AesA02g05510	AesA02g13870	AesA01g15380	AesA01g18710	AesA01g14080	AesA01g16230	AesA08g02310	AesA07g10780	AesA02g09920	AesA04g02520	AesA02g09730	AesA02g11720
AesA01g18120	AesA01g17680	AesA01g14300	AesA01g15930	AesA01g13490	AesA01g14870	AesA02g05690	AesA02g13960	AesA01g15450	AesA01g18720	AesA01g14160	AesA01g16270	AesA08g02440	AesA07g10810	AesA02g10010	AesA04g02650	AesA02g09850	AesA02g11830
AesA01g18130	AesA01g17920	AesA01g14360	AesA01g15980	AesA01g13590	AesA01g14910	AesA02g05700	AesA02g14040	AesA01g15500	AesA01g18860	AesA01g14170	AesA01g16280	AesA08g02650	AesA07g10920	AesA02g10020	AesA04g02670	AesA02g09910	AesA02g11840
AesA01g18230	AesA01g17940	AesA01g14410	AesA01g16000	AesA01g13650	AesA01g14920	AesA02g05760	AesA02g14160	AesA01g15580	AesA01g18940	AesA01g14200	AesA01g16290	AesA08g02690	AesA07g10970	AesA02g10260	AesA04g02780	AesA02g10040	AesA02g11860
AesA01g18440	AesA01g18020	AesA01g14470	AesA01g16060	AesA01g13660	AesA01g14940	AesA02g05780	AesA02g14490	AesA01g15630	AesA01g18980	AesA01g14270	AesA01g16360	AesA08g03280	AesA07g10990	AesA02g10270	AesA04g02960	AesA02g10250	AesA02g12010
AesA01g18450	AesA01g18180	AesA01g14540	AesA01g16070	AesA01g13690	AesA01g14950	AesA02g05900	AesA02g14590	AesA01g15740	AesA01g19010	AesA01g14300	AesA01g16420	AesA08g03530	AesA07g11150	AesA02g10370	AesA04g03080	AesA02g10300	AesA02g12140
AesA01g18490	AesA01g18200	AesA01g14550	AesA01g16120	AesA01g13730	AesA01g14980	AesA02g06020	AesA02g14670	AesA01g15750	AesA02g00020	AesA01g14410	AesA01g16460	AesA08g03800	AesA07g11160	AesA02g10400	AesA04g03200	AesA02g10500	AesA02g12220
AesA01g18500	AesA01g18210	AesA01g14580	AesA01g16180	AesA01g13770	AesA01g15000	AesA02g06120	AesA02g14700	AesA01g15760	AesA02g00270	AesA01g14520	AesA01g16580	AesA08g03890	AesA07g11170	AesA02g10500	AesA04g03320	AesA02g10520	AesA02g12240
AesA01g18510	AesA01g18220	AesA01g14590	AesA01g16230	AesA01g13780	AesA01g15010	AesA02g06190	AesA02g14710	AesA01g15790	AesA02g00330	AesA01g14540	AesA01g16590	AesA08g04620	AesA07g11180	AesA02g10520	AesA04g03710	AesA02g10900	AesA02g12450
AesA01g18600	AesA01g18240	AesA01g14630	AesA01g16290	AesA01g13800	AesA01g15050	AesA02g06240	AesA02g14860	AesA01g16040	AesA02g00340	AesA01g14550	AesA01g16610	AesA08g04890	AesA07g11190	AesA02g10690	AesA04g04350	AesA02g10910	AesA02g12550
AesA01g18610	AesA01g18350	AesA01g14680	AesA01g16360	AesA01g13810	AesA01g15060	AesA02g06300	AesA02g14880	AesA01g16080	AesA02g00480	AesA01g14580	AesA01g16680	AesA08g05010	AesA07g11200	AesA02g10760	AesA04g05220	AesA02g10930	AesA02g12580
AesA01g18690	AesA01g18520	AesA01g14690	AesA01g16370	AesA01g13820	AesA01g15220	AesA02g06370	AesA02g14940	AesA01g16110	AesA02g00490	AesA01g14590	AesA01g16740	AesA08g05390	AesA07g11210	AesA02g10870	AesA04g05330	AesA02g10990	AesA02g12590
AesA01g18750	AesA01g18620	AesA01g14700	AesA01g16420	AesA01g13840	AesA01g15260	AesA02g06620	AesA02g15170	AesA01g16210	AesA02g00640	AesA01g14630	AesA01g16800	AesA08g06910	AesA07g11220	AesA02g10880	AesA04g05380	AesA02g11080	AesA02g12630
AesA01g18760	AesA01g18630	AesA01g14740	AesA01g16490	AesA01g13870	AesA01g15290	AesA02g06640	AesA02g15410	AesA01g16240	AesA02g00670	AesA01g14670	AesA01g16820	AesA08g07610	AesA07g11230	AesA02g10900	AesA04g05980	AesA02g11330	AesA02g12970
AesA01g18830	AesA01g18640	AesA01g14840	AesA01g16500	AesA01g13890	AesA01g15300	AesA02g06660	AesA02g15440	AesA01g16250	AesA02g00830	AesA01g14690	AesA01g16930	AesA08g07630	AesA07g11240	AesA02g10910	AesA04g06470	AesA02g11610	AesA02g13020
AesA01g18880	AesA01g18650	AesA01g14860	AesA01g16580	AesA01g13900	AesA01g15340	AesA02g06710	AesA02g15500	AesA01g16260	AesA02g00840	AesA01g14700	AesA01g16980	AesA08g07960	AesA07g11250	AesA02g11000	AesA04g07010	AesA02g11950	AesA02g13300
AesA01g18920	AesA01g18660	AesA01g14890	AesA01g16610	AesA01g13970	AesA01g15350	AesA02g07120	AesA02g15540	AesA01g16300	AesA02g01110	AesA01g14730	AesA01g17120	AesA08g08140	AesA07g11260	AesA02g11080	AesA04g07400	AesA02g11990	AesA02g13310
AesA01g18990	AesA01g18670	AesA01g14900	AesA01g16680	AesA01g14010	AesA01g15410	AesA02g07380	AesA02g15770	AesA01g16390	AesA02g01370	AesA01g14840	AesA01g17140	AesA08g08560	AesA07g11270	AesA02g11270	AesA04g07650	AesA02g12000	AesA02g13370
AesA01g19080	AesA01g18680	AesA01g14930	AesA01g16740	AesA01g14030	AesA01g15530	AesA02g07480	AesA02g15780	AesA01g16520	AesA02g01390	AesA01g14860	AesA01g17240	AesA08g08590	AesA07g11280	AesA02g11330	AesA04g07680	AesA02g12200	AesA02g13390
AesA01g19120	AesA01g18700	AesA01g14990	AesA01g16790	AesA01g14070	AesA01g15600	AesA02g07610	AesA02g16220	AesA01g16540	AesA02g01410	AesA01g14890	AesA01g17310	AesA08g09160	AesA07g11290	AesA02g11920	AesA04g07740	AesA02g12250	AesA02g13450
AesA01g19560	AesA01g18710	AesA01g15030	AesA01g16800	AesA01g14080	AesA01g15780	AesA02g07800	AesA02g16290	AesA01g16560	AesA02g01420	AesA01g14900	AesA01g17340	AesA08g09570	AesA07g11300	AesA02g12000	AesA04g08040	AesA02g12260	AesA02g13500
AesA02g00040	AesA01g18770	AesA01g15080	AesA01g16820	AesA01g14180	AesA01g15860	AesA02g07880	AesA02g16320	AesA01g16600	AesA02g01600	AesA01g14990	AesA01g17350	AesA08g09610	AesA07g11310	AesA02g12200	AesA04g08150	AesA02g12280	AesA02g13630
AesA02g00090	AesA01g18800	AesA01g15090	AesA01g16830	AesA01g14190	AesA01g15870	AesA02g07930	AesA02g16500	AesA01g16760	AesA02g01660	AesA01g15030	AesA01g17440	AesA08g09720	AesA07g11360	AesA02g12690	AesA04g08230	AesA02g12340	AesA02g13780
AesA02g00140	AesA01g18860	AesA01g15100	AesA01g16930	AesA01g14270	AesA01g15910	AesA02g08000	AesA02g16560	AesA01g16770	AesA02g01720	AesA01g15080	AesA01g17450	AesA08g09870	AesA07g11380	AesA02g12750	AesA04g08240	AesA02g12360	AesA02g14130
AesA02g00250	AesA01g18940	AesA01g15130	AesA01g16980	AesA01g14300	AesA01g15930	AesA02g08040	AesA02g16620	AesA01g16880	AesA02g01750	AesA01g15090	AesA01g17520	AesA08g10240	AesA07g11400	AesA02g12760	AesA04g08510	AesA02g12400	AesA02g14140
AesA02g00580	AesA01g19000	AesA01g15140	AesA01g17120	AesA01g14360	AesA01g15980	AesA02g08190	AesA02g16780	AesA01g16950	AesA02g01900	AesA01g15100	AesA01g17530	AesA08g11220	AesA07g11730	AesA02g12880	AesA04g09000	AesA02g12490	AesA02g14400
AesA02g00660	AesA01g19050	AesA01g15160	AesA01g17130	AesA01g14410	AesA01g16000	AesA02g08220	AesA02g16830	AesA01g16960	AesA02g01910	AesA01g15130	AesA01g17720	AesA08g11390	AesA07g12050	AesA02g12940	AesA04g09210	AesA02g12670	AesA02g14550
AesA02g00780	AesA01g19070	AesA01g15170	AesA01g17140	AesA01g14520	AesA01g16020	AesA02g08340	AesA02g16850	AesA01g17040	AesA02g01940	AesA01g15140	AesA01g17760	AesA08g12620	AesA07g12130	AesA02g13070	AesA04g09240	AesA02g12930	AesA02g14690
AesA02g01010	AesA01g19100	AesA01g15180	AesA01g17210	AesA01g14540	AesA01g16050	AesA02g08390	AesA02g16880	AesA01g17050	AesA02g01950	AesA01g15160	AesA01g17780	AesA08g12770	AesA07g12470	AesA02g13160	AesA04g09650	AesA02g12940	AesA02g14740
AesA02g01070	AesA01g19150	AesA01g15200	AesA01g17240	AesA01g14550	AesA01g16060	AesA02g08510	AesA02g17080	AesA01g17100	AesA02g01960	AesA01g15170	AesA01g17820	AesA08g13270	AesA07g12480	AesA02g13170	AesA04g09670	AesA02g13040	AesA02g14850
AesA02g01100	AesA01g19240	AesA01g15210	AesA01g17310	AesA01g14580	AesA01g16090	AesA02g08670	AesA02g17140	AesA01g17110	AesA02g02000	AesA01g15180	AesA01g17890	AesA08g13740	AesA07g12670	AesA02g13200	AesA04g10040	AesA02g13070	AesA02g14920
AesA02g01180	AesA01g19280	AesA01g15230	AesA01g17340	AesA01g14590	AesA01g16110	AesA02g08690	AesA02g17220	AesA01g17260	AesA02g02160	AesA01g15200	AesA01g18070	AesA08g13950	AesA07g12770	AesA02g13520	AesA04g10540	AesA02g13080	AesA02g14940
AesA02g01310	AesA01g19410	AesA01g15450	AesA01g17350	AesA01g14630	AesA01g16120	AesA02g08910	AesA02g17390	AesA01g17280	AesA02g02190	AesA01g15210	AesA01g18080	AesA08g13970	AesA07g12830	AesA02g13600	AesA04g10740	AesA02g13160	AesA02g15140
AesA02g01360	AesA01g19490	AesA01g15480	AesA01g17390	AesA01g14690	AesA01g16130	AesA02g08980	AesA02g17610	AesA01g17290	AesA02g02260	AesA01g15230	AesA01g18170	AesA08g15120	AesA07g13350	AesA02g13750	AesA04g11210	AesA02g13170	AesA02g15160
AesA02g01450	AesA01g19540	AesA01g15500	AesA01g17440	AesA01g14700	AesA01g16180	AesA02g08990	AesA02g17810	AesA01g17330	AesA02g02470	AesA01g15380	AesA01g18200	AesA08g17020	AesA07g13380	AesA02g13800	AesA04g11490	AesA02g13200	AesA02g15250
AesA02g01530	AesA01g19550	AesA01g15580	AesA01g17450	AesA01g14840	AesA01g16220	AesA02g09020	AesA02g17820	AesA01g17380	AesA02g02690	AesA01g15450	AesA01g18220	AesA08g18060	AesA07g13470	AesA02g13830	AesA04g11540	AesA02g13410	AesA02g15450
AesA02g01620	AesA02g00030	AesA01g15630	AesA01g17520	AesA01g14860	AesA01g16230	AesA02g09250	AesA02g18600	AesA01g17430	AesA02g02760	AesA01g15480	AesA01g18310	AesA08g18140	AesA07g13600	AesA02g13880	AesA04g12000	AesA02g13600	AesA02g15560
AesA02g01810	AesA02g00080	AesA01g15730	AesA01g17530	AesA01g14890	AesA01g16290	AesA02g09400	AesA02g18890	AesA01g17560	AesA02g02770	AesA01g15540	AesA01g18350	AesA08g18190	AesA07g13730	AesA02g13900	AesA04g12010	AesA02g13820	AesA02g15630
AesA02g01830	AesA02g00120	AesA01g15740	AesA01g17760	AesA01g14900	AesA01g16310	AesA02g09590	AesA02g18910	AesA01g17580	AesA02g02790	AesA01g15580	AesA01g18520	AesA08g18480	AesA07g13820	AesA02g14020	AesA04g12020	AesA02g13900	AesA02g15640
AesA02g01840	AesA02g00170	AesA01g15750	AesA01g17780	AesA01g14990	AesA01g16320	AesA02g09600	AesA02g19200	AesA01g17590	AesA02g02830	AesA01g15630	AesA01g18560	AesA08g18620	AesA07g13910	AesA02g14050	AesA04g12120	AesA02g14020	AesA02g15740
AesA02g01850	AesA02g00210	AesA01g15760	AesA01g17820	AesA01g15030	AesA01g16360	AesA02g09780	AesA02g19250	AesA01g17670	AesA02g02890	AesA01g15730	AesA01g18620	AesA08g19320	AesA07g13950	AesA02g14160	AesA04g12140	AesA02g14280	AesA02g15790
AesA02g02020	AesA02g00270	AesA01g16040	AesA01g18070	AesA01g15080	AesA01g16370	AesA02g09910	AesA02g19350	AesA01g17680	AesA02g02950	AesA01g15740	AesA01g18640	AesA08g19630	AesA07g14060	AesA02g14250	AesA04g12410	AesA02g14470	AesA02g15890
AesA02g02060	AesA02g00330	AesA01g16080	AesA01g18080	AesA01g15090	AesA01g16420	AesA02g09960	AesA02g19460	AesA01g17750	AesA02g03010	AesA01g15750	AesA01g18650	AesA08g19660	AesA07g14240	AesA02g14260	AesA04g12430	AesA02g14590	AesA02g15980
AesA02g02100	AesA02g00480	AesA01g16240	AesA01g18170	AesA01g15100	AesA01g16440	AesA02g09980	AesA02g19650	AesA01g17830	AesA02g03170	AesA01g15760	AesA01g18660	AesA08g19780	AesA07g14290	AesA02g14420	AesA04g12610	AesA02g14760	AesA02g15990
AesA02g02170	AesA02g00490	AesA01g16250	AesA01g18200	AesA01g15130	AesA01g16490	AesA02g10000	AesA02g19670	AesA01g17850	AesA02g03220	AesA01g15790	AesA01g18670	AesA08g19790	AesA07g14320	AesA02g14520	AesA04g12890	AesA02g15040	AesA02g16000
AesA02g02270	AesA02g00590	AesA01g16260	AesA01g18220	AesA01g15140	AesA01g16500	AesA02g10210	AesA02g19720	AesA01g17860	AesA02g03440	AesA01g16040	AesA01g18680	AesA08g19840	AesA07g14430	AesA02g14670	AesA04g12960	AesA02g15060	AesA02g16030
AesA02g02290	AesA02g00610	AesA01g16300	AesA01g18310	AesA01g15160	AesA01g16580	AesA02g10690	AesA02g19810	AesA01g17870	AesA02g03700	AesA01g16080	AesA01g18700	AesA08g20460	AesA07g14500	AesA02g14760	AesA04g13020	AesA02g15320	AesA02g16360
AesA02g02340	AesA02g00630	AesA01g16390	AesA01g18350	AesA01g15170	AesA01g16590	AesA02g10710	AesA02g19940	AesA01g17880	AesA02g03810	AesA01g16110	AesA01g18720	AesA08g20600	AesA07g14510	AesA02g14770	AesA04g13110	AesA02g15350	AesA02g16530
AesA02g02400	AesA02g00640	AesA01g16400	AesA01g18520	AesA01g15180	AesA01g16610	AesA02g10730	AesA02g20100	AesA01g17950	AesA02g03850	AesA01g16170	AesA01g18860	AesA08g20610	AesA07g14570	AesA02g14880	AesA04g13200	AesA02g15400	AesA02g16540
AesA02g02490	AesA02g00670	AesA01g16410	AesA01g18530	AesA01g15200	AesA01g16650	AesA02g10750	AesA02g20120	AesA01g17960	AesA02g03880	AesA01g16210	AesA01g18950	AesA08g20800	AesA07g14590	AesA02g14960	AesA04g13410	AesA02g15440	AesA02g16650
AesA02g02560	AesA02g00730	AesA01g16520	AesA01g18540	AesA01g15210	AesA01g16660	AesA02g10900	AesA02g20230	AesA01g18000	AesA02g03920	AesA01g16240	AesA01g18980	AesA08g21190	AesA07g15070	AesA02g15040	AesA04g13460	AesA02g15670	AesA02g16780
AesA02g02570	AesA02g00840	AesA01g16530	AesA01g18560	AesA01g15230	AesA01g16680	AesA02g11000	AesA02g20240	AesA01g18040	AesA02g03930	AesA01g16250	AesA01g19010	AesA08g21220	AesA07g15260	AesA02g15340	AesA04g13610	AesA02g15680	AesA02g16970
AesA02g02590	AesA02g01110	AesA01g16540	AesA01g18620	AesA01g15330	AesA01g16720	AesA02g11090	AesA02g20340	AesA01g18060	AesA02g03960	AesA01g16260	AesA01g19400	AesA08g21230	AesA07g15340	AesA02g15350	AesA04g13650	AesA02g15690	AesA02g17010
AesA02g02640	AesA02g01150	AesA01g16560	AesA01g18630	AesA01g15390	AesA01g16740	AesA02g11140	AesA02g20430	AesA01g18120	AesA02g04070	AesA01g16300	AesA02g00020	AesA08g21580	AesA07g15590	AesA02g15360	AesA04g14190	AesA02g16190	AesA02g17090
AesA02g02650	AesA02g01190	AesA01g16600	AesA01g18640	AesA01g15450	AesA01g16750	AesA02g11270	AesA02g20470	AesA01g18230	AesA02g04090	AesA01g16380	AesA02g00330	AesA08g21940	AesA07g15660	AesA02g15440	AesA04g14240	AesA02g16200	AesA02g17170
AesA02g02680	AesA02g01370	AesA01g16760	AesA01g18650	AesA01g15460	AesA01g16820	AesA02g11290	AesA02g20510	AesA01g18400	AesA02g04240	AesA01g16390	AesA02g00340	AesA08g22040	AesA07g15730	AesA02g15620	AesA04g14420	AesA02g16220	AesA02g17220
AesA02g02840	AesA02g01390	AesA01g16770	AesA01g18660	AesA01g15480	AesA01g16830	AesA02g11400	AesA02g20570	AesA01g18420	AesA02g04560	AesA01g16400	AesA02g00480	AesA09g00120	AesA08g00460	AesA02g15680	AesA04g14780	AesA02g17060	AesA02g17240
AesA02g02880	AesA02g01410	AesA01g16780	AesA01g18670	AesA01g15500	AesA01g16910	AesA02g11410	AesA02g20610	AesA01g18490	AesA02g04690	AesA01g16520	AesA02g00490	AesA09g00780	AesA08g02760	AesA02g15690	AesA04g14880	AesA02g17160	AesA02g17330
AesA02g02900	AesA02g01420	AesA01g16880	AesA01g18680	AesA01g15510	AesA01g16930	AesA02g11420	AesA02g20700	AesA01g18500	AesA02g04770	AesA01g16540	AesA02g00520	AesA09g00800	AesA08g03210	AesA02g15730	AesA04g15210	AesA02g17190	AesA02g17520
AesA02g02990	AesA02g01600	AesA01g16950	AesA01g18700	AesA01g15580	AesA01g16980	AesA02g11650	AesA02g21000	AesA01g18600	AesA02g04790	AesA01g16560	AesA02g00640	AesA09g02460	AesA08g04190	AesA02g15810	AesA04g15650	AesA02g17940	AesA02g17560
AesA02g03050	AesA02g01660	AesA01g16990	AesA01g18710	AesA01g15610	AesA01g17060	AesA02g11660	AesA02g21120	AesA01g18870	AesA02g04880	AesA01g16600	AesA02g00820	AesA09g02490	AesA08g04320	AesA02g16200	AesA05g00350	AesA02g18050	AesA02g17590
AesA02g03070	AesA02g01700	AesA01g17040	AesA01g18720	AesA01g15720	AesA01g17080	AesA02g11740	AesA02g21210	AesA01g18880	AesA02g04910	AesA01g16700	AesA02g00830	AesA09g03680	AesA08g05790	AesA02g16220	AesA05g00410	AesA02g18300	AesA02g17640
AesA02g03080	AesA02g01720	AesA01g17050	AesA01g18860	AesA01g15730	AesA01g17120	AesA02g12000	AesA02g21220	AesA01g18900	AesA02g04920	AesA01g16760	AesA02g00840	AesA09g03830	AesA08g06140	AesA02g16290	AesA05g00430	AesA02g18340	AesA02g17730
AesA02g03100	AesA02g01740	AesA01g17090	AesA01g19010	AesA01g15740	AesA01g17130	AesA02g12330	AesA02g21300	AesA01g18920	AesA02g04950	AesA01g16770	AesA02g01410	AesA09g04010	AesA08g06230	AesA02g16450	AesA05g00660	AesA02g18500	AesA02g17750
AesA02g03120	AesA02g01760	AesA01g17100	AesA01g19050	AesA01g15750	AesA01g17140	AesA02g12440	AesA02g21470	AesA01g18930	AesA02g05340	AesA01g16780	AesA02g01420	AesA09g04130	AesA08g06400	AesA02g16720	AesA05g01050	AesA02g18510	AesA02g17990
AesA02g03130	AesA02g01930	AesA01g17110	AesA01g19070	AesA01g15760	AesA01g17210	AesA02g12460	AesA02g21510	AesA01g18990	AesA02g05410	AesA01g16880	AesA02g01440	AesA09g04460	AesA08g06670	AesA02g16800	AesA05g01720	AesA02g18740	AesA02g18190
AesA02g03190	AesA02g01950	AesA01g17190	AesA01g19260	AesA01g15790	AesA01g17220	AesA02g12530	AesA02g22250	AesA01g19040	AesA02g05450	AesA01g16950	AesA02g01600	AesA09g04710	AesA08g06770	AesA02g16950	AesA05g02000	AesA02g18920	AesA02g18230
AesA02g03210	AesA02g02140	AesA01g17260	AesA02g00020	AesA01g16040	AesA01g17240	AesA02g12550	AesA02g22470	AesA01g19060	AesA02g05580	AesA01g16960	AesA02g01630	AesA09g05290	AesA08g06890	AesA02g17000	AesA05g02060	AesA02g19140	AesA02g18290
AesA02g03250	AesA02g02420	AesA01g17280	AesA02g00030	AesA01g16080	AesA01g17310	AesA02g12560	AesA02g22650	AesA01g19070	AesA02g05620	AesA01g17040	AesA02g01660	AesA09g05480	AesA08g07460	AesA02g17190	AesA05g02240	AesA02g19350	AesA02g18440
AesA02g03310	AesA02g02430	AesA01g17290	AesA02g00340	AesA01g16240	AesA01g17350	AesA02g12700	AesA02g22830	AesA01g19080	AesA02g05630	AesA01g17050	AesA02g01720	AesA09g05800	AesA08g07680	AesA02g17280	AesA05g02280	AesA02g19400	AesA02g18600
AesA02g03340	AesA02g02470	AesA01g17330	AesA02g00480	AesA01g16250	AesA01g17370	AesA02g12750	AesA02g22870	AesA01g19120	AesA02g05660	AesA01g17100	AesA02g01750	AesA09g05940	AesA08g07760	AesA02g17310	AesA05g04480	AesA02g19630	AesA02g18890
AesA02g03360	AesA02g02520	AesA01g17430	AesA02g00510	AesA01g16260	AesA01g17440	AesA02g12760	AesA02g22970	AesA01g19130	AesA02g05800	AesA01g17110	AesA02g01860	AesA09g06140	AesA08g07900	AesA02g17340	AesA05g04490	AesA02g19810	AesA02g19170
AesA02g03390	AesA02g02540	AesA01g17510	AesA02g00520	AesA01g16270	AesA01g17450	AesA02g12880	AesA02g23440	AesA01g19210	AesA02g05870	AesA01g17190	AesA02g01910	AesA09g06160	AesA08g09260	AesA02g17380	AesA05g05260	AesA02g19850	AesA02g19210
AesA02g03430	AesA02g02600	AesA01g17560	AesA02g00590	AesA01g16300	AesA01g17470	AesA02g12940	AesA02g23500	AesA01g19250	AesA02g05950	AesA01g17260	AesA02g01950	AesA09g07130	AesA08g09700	AesA02g17450	AesA05g05360	AesA02g20060	AesA02g19410
AesA02g03450	AesA02g02690	AesA01g17580	AesA02g00820	AesA01g16390	AesA01g17520	AesA02g13070	AesA02g23600	AesA01g19380	AesA02g06000	AesA01g17280	AesA02g01960	AesA09g07290	AesA08g10350	AesA02g17720	AesA05g05990	AesA02g20200	AesA02g19570
AesA02g03470	AesA02g02790	AesA01g17590	AesA02g00830	AesA01g16400	AesA01g17530	AesA02g13080	AesA02g23650	AesA01g19410	AesA02g06140	AesA01g17290	AesA02g02160	AesA09g08280	AesA08g10900	AesA02g17740	AesA05g06530	AesA02g20220	AesA02g19750
AesA02g03650	AesA02g02810	AesA01g17620	AesA02g00840	AesA01g16520	AesA01g17700	AesA02g13100	AesA02g23720	AesA02g00010	AesA02g06170	AesA01g17330	AesA02g02190	AesA09g08780	AesA08g10980	AesA02g17790	AesA05g06760	AesA02g20440	AesA02g19800
AesA02g03660	AesA02g02950	AesA01g17670	AesA02g01110	AesA01g16530	AesA01g17760	AesA02g13220	AesA02g23850	AesA02g00040	AesA02g06540	AesA01g17380	AesA02g02260	AesA09g09200	AesA08g11460	AesA02g17860	AesA05g07430	AesA02g20600	AesA02g19870
AesA02g03670	AesA02g03170	AesA01g17680	AesA02g01150	AesA01g16540	AesA01g17780	AesA02g13300	AesA02g24040	AesA02g00140	AesA02g06680	AesA01g17430	AesA02g02380	AesA09g09220	AesA08g12020	AesA02g17920	AesA05g07490	AesA02g20740	AesA02g19910
AesA02g03730	AesA02g03260	AesA01g17690	AesA02g01410	AesA01g16560	AesA01g17820	AesA02g13310	AesA02g24150	AesA02g00230	AesA02g06730	AesA01g17510	AesA02g02430	AesA09g09340	AesA08g12150	AesA02g18050	AesA05g07610	AesA02g20860	AesA02g19920
AesA02g03740	AesA02g03410	AesA01g17750	AesA02g01420	AesA01g16600	AesA01g18070	AesA02g13370	AesA02g24270	AesA02g00250	AesA02g06750	AesA01g17560	AesA02g02470	AesA09g10100	AesA08g13510	AesA02g18340	AesA05g07980	AesA02g21000	AesA02g19940
AesA02g03810	AesA02g03440	AesA01g17830	AesA02g01440	AesA01g16700	AesA01g18080	AesA02g13410	AesA02g24370	AesA02g00510	AesA02g06760	AesA01g17580	AesA02g02690	AesA09g10110	AesA08g15580	AesA02g18360	AesA05g08020	AesA02g21260	AesA02g20180
AesA02g03910	AesA02g03500	AesA01g17850	AesA02g01600	AesA01g16770	AesA01g18130	AesA02g13600	AesA02g24460	AesA02g00580	AesA02g06770	AesA01g17590	AesA02g02770	AesA10g00460	AesA08g16060	AesA02g18680	AesA05g08200	AesA02g21580	AesA02g20230
AesA02g03930	AesA02g03550	AesA01g17860	AesA02g01660	AesA01g16780	AesA01g18140	AesA02g13800	AesA02g24480	AesA02g00660	AesA02g06850	AesA01g17620	AesA02g02790	AesA10g00740	AesA08g18350	AesA02g18790	AesA05g08280	AesA02g22300	AesA02g20270
AesA02g03980	AesA02g03700	AesA01g17870	AesA02g01720	AesA01g16810	AesA01g18170	AesA02g14080	AesA02g24690	AesA02g00680	AesA02g06860	AesA01g17670	AesA02g02830	AesA10g01780	AesA08g18790	AesA02g18880	AesA05g08570	AesA02g22340	AesA02g20300
AesA02g03990	AesA02g03750	AesA01g17880	AesA02g01750	AesA01g16880	AesA01g18200	AesA02g14100	AesA02g24700	AesA02g01070	AesA02g06900	AesA01g17680	AesA02g02870	AesA10g02470	AesA08g19380	AesA02g18940	AesA05g08680	AesA02g22370	AesA02g20380
AesA02g04000	AesA02g03950	AesA01g17910	AesA02g01780	AesA01g16920	AesA01g18220	AesA02g14200	AesA02g24830	AesA02g01080	AesA02g07040	AesA01g17750	AesA02g02890	AesA10g02900	AesA08g19530	AesA02g19300	AesA05g09170	AesA02g22650	AesA02g20430
AesA02g04030	AesA02g04050	AesA01g17950	AesA02g01860	AesA01g16950	AesA01g18270	AesA02g14250	AesA02g24840	AesA02g01100	AesA02g07060	AesA01g17830	AesA02g03010	AesA10g03800	AesA08g20440	AesA02g19810	AesA05g09280	AesA02g22860	AesA02g20700
AesA02g04110	AesA02g04080	AesA01g17960	AesA02g01910	AesA01g17040	AesA01g18280	AesA02g14290	AesA02g24920	AesA02g01170	AesA02g07090	AesA01g17850	AesA02g03170	AesA10g04250	AesA08g20530	AesA02g19820	AesA05g09330	AesA02g23180	AesA02g20750
AesA02g04130	AesA02g04090	AesA01g18000	AesA02g01950	AesA01g17050	AesA01g18310	AesA02g14420	AesA02g25170	AesA02g01310	AesA02g07150	AesA01g17860	AesA02g03220	AesA10g05610	AesA08g20890	AesA02g19850	AesA05g09680	AesA02g23300	AesA02g21740
AesA02g04160	AesA02g04100	AesA01g18040	AesA02g01960	AesA01g17090	AesA01g18350	AesA02g14520	AesA02g25180	AesA02g01360	AesA02g07200	AesA01g17870	AesA02g03570	AesA10g06890	AesA08g21260	AesA02g20040	AesA05g09830	AesA02g23350	AesA02g22490
AesA02g04170	AesA02g04230	AesA01g18060	AesA02g02000	AesA01g17100	AesA01g18520	AesA02g14690	AesA02g25270	AesA02g01450	AesA02g07220	AesA01g17880	AesA02g03700	AesA10g06940	AesA08g22590	AesA02g20200	AesA05g10120	AesA02g23380	AesA02g22660
AesA02g04180	AesA02g04240	AesA01g18120	AesA02g02160	AesA01g17110	AesA01g18530	AesA02g14740	AesA02g25290	AesA02g01530	AesA02g07300	AesA01g17950	AesA02g03880	AesA10g07330	AesA08g23070	AesA02g20220	AesA05g10290	AesA02g23640	AesA02g22800
AesA02g04190	AesA02g04390	AesA01g18160	AesA02g02190	AesA01g17190	AesA01g18620	AesA02g15490	AesA02g25440	AesA02g01540	AesA02g07390	AesA01g17960	AesA02g03940	AesA10g07400	AesA09g00040	AesA02g20290	AesA05g10380	AesA02g23650	AesA02g23220
AesA02g04220	AesA02g04510	AesA01g18230	AesA02g02260	AesA01g17260	AesA01g18630	AesA02g15570	AesA02g25560	AesA02g01620	AesA02g07460	AesA01g18000	AesA02g03960	AesA10g07420	AesA09g00580	AesA02g20390	AesA05g10420	AesA02g23720	AesA02g23610
AesA02g04440	AesA02g04630	AesA01g18400	AesA02g02430	AesA01g17280	AesA01g18640	AesA02g15670	AesA02g25600	AesA02g01710	AesA02g07530	AesA01g18040	AesA02g04000	AesA10g07470	AesA09g00810	AesA02g20400	AesA05g10870	AesA02g24110	AesA02g23750
AesA02g04450	AesA02g04640	AesA01g18420	AesA02g02470	AesA01g17290	AesA01g18650	AesA02g15690	AesA02g25630	AesA02g01740	AesA02g07640	AesA01g18060	AesA02g04040	AesA10g07490	AesA09g01100	AesA02g20740	AesA05g10970	AesA02g24200	AesA02g23790
AesA02g04460	AesA02g04660	AesA01g18440	AesA02g02520	AesA01g17330	AesA01g18660	AesA02g15740	AesA02g25700	AesA02g01810	AesA02g07710	AesA01g18120	AesA02g04070	AesA10g07870	AesA09g02540	AesA02g20800	AesA05g11250	AesA02g24300	AesA02g23890
AesA02g04470	AesA02g04700	AesA01g18490	AesA02g02690	AesA01g17430	AesA01g18670	AesA02g15790	AesA02g25770	AesA02g01830	AesA02g07730	AesA01g18230	AesA02g04090	AesA10g08850	AesA09g03910	AesA02g20860	AesA05g12010	AesA02g24310	AesA02g23900
AesA02g04490	AesA02g04770	AesA01g18500	AesA02g02760	AesA01g17510	AesA01g18680	AesA02g15810	AesA02g26160	AesA02g02020	AesA02g07790	AesA01g18400	AesA02g04130	AesA10g09760	AesA09g03920	AesA02g21000	AesA05g12150	AesA02g24340	AesA02g23910
AesA02g04500	AesA02g04790	AesA01g18550	AesA02g02770	AesA01g17560	AesA01g18700	AesA02g15820	AesA02g26330	AesA02g02110	AesA02g07830	AesA01g18420	AesA02g04240	AesA10g10670	AesA09g05120	AesA02g21170	AesA05g12490	AesA02g24590	AesA02g24080
AesA02g04570	AesA02g04880	AesA01g18600	AesA02g02790	AesA01g17580	AesA01g18710	AesA02g15980	AesA02g26360	AesA02g02140	AesA02g07940	AesA01g18440	AesA02g04250	AesA10g11020	AesA09g08380	AesA02g21690	AesA05g12790	AesA02g24830	AesA02g24460
AesA02g04780	AesA02g04910	AesA01g18870	AesA02g02810	AesA01g17590	AesA01g18720	AesA02g15990	AesA02g26390	AesA02g02170	AesA02g08020	AesA01g18490	AesA02g04270	AesA10g11930	AesA09g09250	AesA02g21810	AesA05g13610	AesA02g24840	AesA02g24650
AesA02g04930	AesA02g04920	AesA01g18900	AesA02g02830	AesA01g17620	AesA01g18840	AesA02g16030	AesA03g00020	AesA02g02270	AesA02g08060	AesA01g18500	AesA02g04280	AesA10g12280	AesA09g09470	AesA02g22190	AesA05g13740	AesA02g25090	AesA02g25190
AesA02g04940	AesA02g04950	AesA01g18910	AesA02g02890	AesA01g17650	AesA01g18860	AesA02g16230	AesA03g00130	AesA02g02490	AesA02g08070	AesA01g18600	AesA02g04310	AesA10g13420	AesA09g09610	AesA02g22470	AesA05g13890	AesA02g25200	AesA02g25250
AesA02g04960	AesA02g05120	AesA01g18920	AesA02g02950	AesA01g17670	AesA01g18890	AesA02g16240	AesA03g00150	AesA02g02510	AesA02g08200	AesA01g18770	AesA02g04390	AesA10g13510	AesA09g09820	AesA02g22820	AesA05g14180	AesA02g25270	AesA02g25410
AesA02g04980	AesA02g05140	AesA01g18930	AesA02g02980	AesA01g17680	AesA01g18970	AesA02g16450	AesA03g00330	AesA02g02560	AesA02g08210	AesA01g18830	AesA02g04400	AesA10g13860	AesA09g10250	AesA02g22910	AesA05g14900	AesA02g25680	AesA02g25470
AesA02g05000	AesA02g05150	AesA01g18940	AesA02g03010	AesA01g17690	AesA01g18980	AesA02g16540	AesA03g00430	AesA02g02570	AesA02g08290	AesA01g18870	AesA02g04690	AesA11g01990	AesA10g00090	AesA02g23070	AesA05g15010	AesA02g25750	AesA02g25630
AesA02g05010	AesA02g05270	AesA01g18990	AesA02g03090	AesA01g17730	AesA01g19000	AesA02g16720	AesA03g00560	AesA02g02590	AesA02g08360	AesA01g18880	AesA02g04790	AesA11g02970	AesA10g00170	AesA02g23170	AesA05g15020	AesA02g25850	AesA02g25700
AesA02g05100	AesA02g05340	AesA01g19040	AesA02g03170	AesA01g17750	AesA01g19050	AesA02g16750	AesA03g00580	AesA02g02640	AesA02g08410	AesA01g18890	AesA02g04820	AesA11g03360	AesA10g00710	AesA02g23200	AesA05g15230	AesA02g26010	AesA02g25770
AesA02g05130	AesA02g05410	AesA01g19060	AesA02g03220	AesA01g17770	AesA01g19260	AesA02g16800	AesA03g00750	AesA02g02650	AesA02g08440	AesA01g18900	AesA02g04910	AesA11g05080	AesA10g00720	AesA02g23300	AesA06g00160	AesA02g26080	AesA02g25870
AesA02g05180	AesA02g05420	AesA01g19080	AesA02g03530	AesA01g17790	AesA01g19270	AesA02g16820	AesA03g01070	AesA02g02840	AesA02g08460	AesA01g18910	AesA02g04920	AesA11g05260	AesA10g01240	AesA02g23380	AesA06g00420	AesA02g26430	AesA02g25930
AesA02g05200	AesA02g05450	AesA01g19110	AesA02g03640	AesA01g17850	AesA01g19290	AesA02g16950	AesA03g01150	AesA02g02880	AesA02g08660	AesA01g18920	AesA02g04950	AesA11g05510	AesA10g02040	AesA02g23390	AesA06g00430	AesA02g26480	AesA02g25940
AesA02g05250	AesA02g05530	AesA01g19120	AesA02g03700	AesA01g17860	AesA01g19340	AesA02g16960	AesA03g01180	AesA02g02900	AesA02g08720	AesA01g18930	AesA02g05070	AesA11g05650	AesA10g02080	AesA02g23650	AesA06g00570	AesA02g26510	AesA02g26130
AesA02g05390	AesA02g05660	AesA01g19230	AesA02g03790	AesA01g17870	AesA01g19350	AesA02g16980	AesA03g01210	AesA02g02990	AesA02g08860	AesA01g18990	AesA02g05090	AesA11g06090	AesA10g02100	AesA02g23720	AesA06g00580	AesA03g00010	AesA02g26180
AesA02g05440	AesA02g05810	AesA01g19250	AesA02g03940	AesA01g17880	AesA01g19390	AesA02g16990	AesA03g01390	AesA02g03050	AesA02g09280	AesA01g19040	AesA02g05150	AesA11g06430	AesA10g03440	AesA02g24110	AesA06g00620	AesA03g00040	AesA02g26340
AesA02g05470	AesA02g05820	AesA01g19380	AesA02g03950	AesA01g17910	AesA01g19400	AesA02g17010	AesA03g01550	AesA02g03070	AesA02g09330	AesA01g19070	AesA02g05340	AesA11g06440	AesA10g04130	AesA02g24340	AesA06g01030	AesA03g00140	AesA03g00050
AesA02g05480	AesA02g05850	AesA01g19410	AesA02g03960	AesA01g17950	AesA01g19420	AesA02g17490	AesA03g01610	AesA02g03080	AesA02g09380	AesA01g19080	AesA02g05370	AesA11g06600	AesA10g04210	AesA02g24380	AesA06g01240	AesA03g00300	AesA03g00160
AesA02g05500	AesA02g05870	AesA01g19440	AesA02g04040	AesA01g17960	AesA01g19450	AesA02g17500	AesA03g01630	AesA02g03100	AesA02g09390	AesA01g19120	AesA02g05450	AesA11g06750	AesA10g04510	AesA02g24420	AesA06g01350	AesA03g00470	AesA03g00170
AesA02g05510	AesA02g06020	AesA01g19460	AesA02g04050	AesA01g18000	AesA02g00180	AesA02g17520	AesA03g01710	AesA02g03120	AesA02g09430	AesA01g19130	AesA02g05580	AesA11g07250	AesA10g05540	AesA02g24590	AesA06g01540	AesA03g00750	AesA03g00280
AesA02g05690	AesA02g06140	AesA01g19510	AesA02g04070	AesA01g18040	AesA02g00290	AesA02g17530	AesA03g01770	AesA02g03130	AesA02g09450	AesA01g19180	AesA02g05620	AesA11g07340	AesA10g05660	AesA02g24630	AesA06g01550	AesA03g00810	AesA03g00370
AesA02g05700	AesA02g06150	AesA02g00040	AesA02g04080	AesA01g18060	AesA02g00330	AesA02g17560	AesA03g01800	AesA02g03190	AesA02g09720	AesA01g19250	AesA02g05630	AesA11g07690	AesA10g07130	AesA02g24640	AesA06g01630	AesA03g00820	AesA03g00380
AesA02g05730	AesA02g06180	AesA02g00090	AesA02g04090	AesA01g18120	AesA02g00340	AesA02g17730	AesA03g01880	AesA02g03210	AesA02g09730	AesA01g19380	AesA02g05640	AesA11g07700	AesA10g07660	AesA02g24670	AesA06g01690	AesA03g00860	AesA03g00490
AesA02g05760	AesA02g06450	AesA02g00140	AesA02g04240	AesA01g18160	AesA02g00480	AesA02g17860	AesA03g02470	AesA02g03250	AesA02g09760	AesA01g19410	AesA02g05650	AesA11g07760	AesA10g08180	AesA02g24750	AesA06g02080	AesA03g00900	AesA03g00500
AesA02g05940	AesA02g06480	AesA02g00230	AesA02g04250	AesA01g18230	AesA02g00500	AesA02g17870	AesA03g02560	AesA02g03310	AesA02g09810	AesA01g19460	AesA02g05660	AesA11g08190	AesA10g08240	AesA02g25020	AesA06g02090	AesA03g01070	AesA03g00540
AesA02g05960	AesA02g06500	AesA02g00250	AesA02g04310	AesA01g18400	AesA02g00510	AesA02g18300	AesA03g02610	AesA02g03330	AesA02g09920	AesA01g19510	AesA02g05800	AesA11g08240	AesA10g08430	AesA02g25090	AesA06g02230	AesA03g01080	AesA03g00580
AesA02g05970	AesA02g06680	AesA02g00390	AesA02g04390	AesA01g18420	AesA02g00520	AesA02g18500	AesA03g02630	AesA02g03340	AesA02g10130	AesA02g00010	AesA02g05870	AesA11g08410	AesA10g09360	AesA02g25200	AesA06g02250	AesA03g01230	AesA03g00770
AesA02g06010	AesA02g06720	AesA02g00440	AesA02g04400	AesA01g18440	AesA02g00590	AesA02g18620	AesA03g02890	AesA02g03360	AesA02g10200	AesA02g00090	AesA02g05950	AesA11g10890	AesA10g11070	AesA02g25270	AesA06g02560	AesA03g01440	AesA03g00870
AesA02g06060	AesA02g06760	AesA02g00580	AesA02g04510	AesA01g18490	AesA02g00600	AesA02g18680	AesA03g02980	AesA02g03370	AesA02g10320	AesA02g00140	AesA02g06000	AesA11g11280	AesA10g11860	AesA02g25690	AesA06g02690	AesA03g01510	AesA03g00980
AesA02g06130	AesA02g06770	AesA02g00620	AesA02g04590	AesA01g18500	AesA02g00640	AesA02g18730	AesA03g03000	AesA02g03390	AesA02g10330	AesA02g00180	AesA02g06110	AesA11g12580	AesA10g12520	AesA02g25740	AesA06g02930	AesA03g01960	AesA03g01040
AesA02g06190	AesA02g06820	AesA02g00660	AesA02g04620	AesA01g18600	AesA02g00820	AesA02g18930	AesA03g03010	AesA02g03400	AesA02g10410	AesA02g00230	AesA02g06140	AesA11g12590	AesA10g12610	AesA02g25750	AesA06g02940	AesA03g02010	AesA03g01670
AesA02g06240	AesA02g06850	AesA02g00680	AesA02g04790	AesA01g18810	AesA02g00830	AesA02g19230	AesA03g03290	AesA02g03430	AesA02g10440	AesA02g00250	AesA02g06170	AesA11g13240	AesA10g12640	AesA02g26040	AesA06g03210	AesA03g02080	AesA03g01730
AesA02g06300	AesA02g06870	AesA02g00850	AesA02g04820	AesA01g18850	AesA02g00840	AesA02g19300	AesA03g04150	AesA02g03450	AesA02g10460	AesA02g00390	AesA02g06380	AesA12g01920	AesA10g12780	AesA02g26090	AesA06g03300	AesA03g02300	AesA03g01760
AesA02g06370	AesA02g06930	AesA02g00920	AesA02g04880	AesA01g18870	AesA02g00860	AesA02g19740	AesA03g04180	AesA02g03470	AesA02g10500	AesA02g00510	AesA02g06420	AesA12g01950	AesA10g12830	AesA02g26110	AesA06g03590	AesA03g02320	AesA03g02020
AesA02g06440	AesA02g06970	AesA02g00960	AesA02g04910	AesA01g18900	AesA02g00940	AesA02g19820	AesA03g04280	AesA02g03650	AesA02g10550	AesA02g00580	AesA02g06430	AesA12g01970	AesA10g12850	AesA02g26120	AesA06g03810	AesA03g02370	AesA03g02090
AesA02g06530	AesA02g07020	AesA02g00980	AesA02g04920	AesA01g18910	AesA02g01110	AesA02g19900	AesA03g04560	AesA02g03660	AesA02g10560	AesA02g00620	AesA02g06540	AesA12g02540	AesA10g12890	AesA02g26170	AesA06g04030	AesA03g02390	AesA03g02100
AesA02g06570	AesA02g07040	AesA02g01010	AesA02g04950	AesA01g18920	AesA02g01150	AesA02g20060	AesA03g04570	AesA02g03730	AesA02g10620	AesA02g00660	AesA02g06560	AesA12g02550	AesA10g12940	AesA02g26300	AesA06g05690	AesA03g02510	AesA03g02190
AesA02g06620	AesA02g07060	AesA02g01070	AesA02g05090	AesA01g18930	AesA02g01350	AesA02g20280	AesA03g04590	AesA02g03740	AesA02g10660	AesA02g00680	AesA02g06680	AesA12g02640	AesA10g12960	AesA02g26510	AesA06g05900	AesA03g02530	AesA03g02450
AesA02g06640	AesA02g07090	AesA02g01080	AesA02g05110	AesA01g18940	AesA02g01410	AesA02g20300	AesA03g04620	AesA02g03750	AesA02g10700	AesA02g00960	AesA02g06730	AesA12g03350	AesA10g12970	AesA03g00060	AesA06g05960	AesA03g02830	AesA03g02570
AesA02g06660	AesA02g07230	AesA02g01100	AesA02g05140	AesA01g18990	AesA02g01420	AesA02g20310	AesA03g04690	AesA02g03770	AesA02g10810	AesA02g00980	AesA02g06750	AesA12g03580	AesA10g13770	AesA03g00430	AesA06g06320	AesA03g02960	AesA03g02630
AesA02g06710	AesA02g07300	AesA02g01170	AesA02g05150	AesA01g19040	AesA02g01440	AesA02g20320	AesA03g04840	AesA02g03780	AesA02g10830	AesA02g01070	AesA02g06760	AesA12g03590	AesA11g00930	AesA03g00710	AesA06g06680	AesA03g03020	AesA03g02760
AesA02g07120	AesA02g07310	AesA02g01240	AesA02g05310	AesA01g19080	AesA02g01560	AesA02g20640	AesA03g04890	AesA02g03950	AesA02g10850	AesA02g01080	AesA02g06780	AesA12g04210	AesA11g01140	AesA03g00720	AesA06g07110	AesA03g03090	AesA03g02780
AesA02g07380	AesA02g07460	AesA02g01250	AesA02g05340	AesA01g19110	AesA02g01600	AesA02g20650	AesA03g05040	AesA02g03970	AesA02g10950	AesA02g01100	AesA02g06850	AesA12g04420	AesA11g01170	AesA03g00780	AesA06g07320	AesA03g03260	AesA03g02870
AesA02g07450	AesA02g07530	AesA02g01310	AesA02g05370	AesA01g19120	AesA02g01630	AesA02g20740	AesA03g05540	AesA02g03980	AesA02g11180	AesA02g01120	AesA02g06860	AesA12g04550	AesA11g01780	AesA03g01220	AesA06g07730	AesA03g03920	AesA03g02890
AesA02g07480	AesA02g07540	AesA02g01360	AesA02g05450	AesA01g19180	AesA02g01720	AesA02g21640	AesA03g05600	AesA02g03990	AesA02g11210	AesA02g01170	AesA02g06900	AesA12g05160	AesA11g02720	AesA03g01230	AesA06g07740	AesA03g04020	AesA03g03170
AesA02g07520	AesA02g07570	AesA02g01500	AesA02g05580	AesA01g19200	AesA02g01730	AesA02g21690	AesA03g05750	AesA02g04030	AesA02g11250	AesA02g01240	AesA02g07040	AesA12g05580	AesA11g03650	AesA03g01390	AesA06g07750	AesA03g04060	AesA03g03190
AesA02g07550	AesA02g07710	AesA02g01530	AesA02g05620	AesA01g19230	AesA02g01750	AesA02g21870	AesA03g05800	AesA02g04110	AesA02g11570	AesA02g01250	AesA02g07060	AesA12g06050	AesA11g03880	AesA03g01440	AesA06g08100	AesA03g04150	AesA03g03320
AesA02g07800	AesA02g07730	AesA02g01540	AesA02g05630	AesA01g19240	AesA02g01780	AesA02g22680	AesA03g05910	AesA02g04160	AesA02g11600	AesA02g01310	AesA02g07090	AesA12g06470	AesA11g03920	AesA03g01450	AesA06g08110	AesA03g04300	AesA03g03400
AesA02g07840	AesA02g07820	AesA02g01620	AesA02g05650	AesA01g19380	AesA02g01790	AesA02g22690	AesA03g06010	AesA02g04170	AesA02g11830	AesA02g01360	AesA02g07150	AesA12g06480	AesA11g04220	AesA03g01460	AesA06g08350	AesA03g04400	AesA03g03470
AesA02g07860	AesA02g07830	AesA02g01710	AesA02g05660	AesA01g19410	AesA02g01800	AesA02g22910	AesA03g06020	AesA02g04190	AesA02g11840	AesA02g01450	AesA02g07200	AesA12g06530	AesA11g04740	AesA03g01740	AesA06g08380	AesA03g04490	AesA03g03520
AesA02g07880	AesA02g08020	AesA02g01740	AesA02g05800	AesA01g19430	AesA02g01860	AesA02g23030	AesA03g06030	AesA02g04220	AesA02g11860	AesA02g01530	AesA02g07220	AesA12g06540	AesA11g04860	AesA03g01870	AesA06g08450	AesA03g04560	AesA03g03660
AesA02g08000	AesA02g08080	AesA02g01810	AesA02g05810	AesA01g19440	AesA02g01910	AesA02g23090	AesA03g06100	AesA02g04440	AesA02g11940	AesA02g01540	AesA02g07300	AesA12g07380	AesA11g07670	AesA03g01950	AesA06g08510	AesA03g04570	AesA03g03680
AesA02g08040	AesA02g08210	AesA02g01830	AesA02g05820	AesA01g19460	AesA02g01950	AesA02g23350	AesA03g06190	AesA02g04450	AesA02g11950	AesA02g01620	AesA02g07460	AesA12g07650	AesA11g08400	AesA03g01960	AesA06g08530	AesA03g04760	AesA03g03730
AesA02g08190	AesA02g08270	AesA02g01930	AesA02g05850	AesA01g19510	AesA02g01970	AesA02g23360	AesA03g06310	AesA02g04460	AesA02g11960	AesA02g01710	AesA02g07530	AesA12g07740	AesA11g08450	AesA03g01970	AesA06g08900	AesA03g04840	AesA03g03760
AesA02g08220	AesA02g08290	AesA02g02020	AesA02g05870	AesA02g00040	AesA02g01990	AesA02g23380	AesA03g06530	AesA02g04470	AesA02g11980	AesA02g01740	AesA02g07570	AesA12g07830	AesA11g09620	AesA03g01980	AesA06g09320	AesA03g05200	AesA03g04320
AesA02g08260	AesA02g08300	AesA02g02110	AesA02g05950	AesA02g00090	AesA02g02000	AesA02g23400	AesA03g06790	AesA02g04500	AesA02g12010	AesA02g01810	AesA02g07680	AesA12g07910	AesA11g10870	AesA03g01990	AesA06g09470	AesA03g05500	AesA03g04440
AesA02g08340	AesA02g08430	AesA02g02170	AesA02g06070	AesA02g00110	AesA02g02040	AesA02g23470	AesA03g06820	AesA02g04530	AesA02g12100	AesA02g01830	AesA02g07710	AesA12g08060	AesA11g11560	AesA03g02110	AesA06g09630	AesA03g05800	AesA03g04460
AesA02g08350	AesA02g08480	AesA02g02230	AesA02g06110	AesA02g00120	AesA02g02190	AesA02g23520	AesA03g06930	AesA02g04630	AesA02g12140	AesA02g01930	AesA02g07790	AesA12g10670	AesA11g11570	AesA03g02120	AesA06g09650	AesA03g06110	AesA03g04650
AesA02g08380	AesA02g08530	AesA02g02270	AesA02g06140	AesA02g00140	AesA02g02260	AesA02g24250	AesA03g07020	AesA02g04640	AesA02g12220	AesA02g02020	AesA02g07830	AesA12g10770	AesA11g11660	AesA03g02260	AesA06g09720	AesA03g06630	AesA03g04670
AesA02g08390	AesA02g08720	AesA02g02400	AesA02g06170	AesA02g00170	AesA02g02310	AesA02g24290	AesA03g07040	AesA02g04670	AesA02g12240	AesA02g02110	AesA02g07940	AesA12g11090	AesA11g11830	AesA03g02480	AesA06g09730	AesA03g06780	AesA03g04700
AesA02g08510	AesA02g08790	AesA02g02490	AesA02g06340	AesA02g00230	AesA02g02360	AesA02g24520	AesA03g07250	AesA02g04730	AesA02g12250	AesA02g02140	AesA02g07990	AesA12g11790	AesA11g11980	AesA03g02510	AesA06g09860	AesA03g06990	AesA03g05590
AesA02g08670	AesA02g08870	AesA02g02510	AesA02g06430	AesA02g00250	AesA02g02480	AesA02g24580	AesA03g07260	AesA02g04750	AesA02g12260	AesA02g02170	AesA02g08020	AesA12g12770	AesA11g12100	AesA03g02590	AesA06g10030	AesA03g07020	AesA03g05600
AesA02g08690	AesA02g08890	AesA02g02560	AesA02g06610	AesA02g00280	AesA02g02520	AesA02g24640	AesA03g07570	AesA02g04780	AesA02g12350	AesA02g02220	AesA02g08060	AesA12g12810	AesA11g12870	AesA03g02750	AesA06g10130	AesA03g07250	AesA03g05820
AesA02g08910	AesA02g09080	AesA02g02570	AesA02g06690	AesA02g00390	AesA02g02540	AesA02g24650	AesA03g07660	AesA02g04930	AesA02g12360	AesA02g02270	AesA02g08070	AesA12g13040	AesA11g13010	AesA03g03000	AesA06g10290	AesA03g07700	AesA03g06020
AesA02g08980	AesA02g09160	AesA02g02590	AesA02g06730	AesA02g00440	AesA02g02630	AesA02g24670	AesA03g07750	AesA02g04940	AesA02g12590	AesA02g02400	AesA02g08200	AesA12g13190	AesA11g13360	AesA03g03020	AesA06g10450	AesA03g07790	AesA03g06030
AesA02g08990	AesA02g09330	AesA02g02640	AesA02g06750	AesA02g00570	AesA02g02690	AesA02g24720	AesA03g07940	AesA02g04980	AesA02g12600	AesA02g02510	AesA02g08210	AesA12g14080	AesA12g02240	AesA03g03260	AesA06g10710	AesA03g07830	AesA03g06040
AesA02g09020	AesA02g09370	AesA02g02650	AesA02g06770	AesA02g00580	AesA02g02770	AesA02g24750	AesA03g08280	AesA02g05010	AesA02g12780	AesA02g02560	AesA02g08360	AesA12g14420	AesA12g02360	AesA03g03300	AesA06g10990	AesA03g07910	AesA03g06100
AesA02g09130	AesA02g09430	AesA02g02880	AesA02g06820	AesA02g00620	AesA02g02790	AesA02g25200	AesA03g08300	AesA02g05040	AesA02g12960	AesA02g02570	AesA02g08370	AesA12g15260	AesA12g02420	AesA03g03610	AesA06g11030	AesA03g08010	AesA03g06210
AesA02g09220	AesA02g09440	AesA02g02900	AesA02g06850	AesA02g00660	AesA02g02830	AesA02g25390	AesA03g08520	AesA02g05100	AesA02g13120	AesA02g02590	AesA02g08400	AesA12g15410	AesA12g04950	AesA03g03700	AesA06g11090	AesA03g08020	AesA03g06460
AesA02g09250	AesA02g09450	AesA02g02930	AesA02g06860	AesA02g00680	AesA02g02860	AesA02g25420	AesA03g08570	AesA02g05130	AesA02g13450	AesA02g02640	AesA02g08410	AesA12g15530	AesA12g05200	AesA03g03730	AesA06g11240	AesA03g08100	AesA03g06800
AesA02g09410	AesA02g09470	AesA02g02990	AesA02g06900	AesA02g00920	AesA02g02870	AesA02g25610	AesA03g08770	AesA02g05180	AesA02g13520	AesA02g02650	AesA02g08420	AesA12g16530	AesA12g05310	AesA03g03870	AesA06g11770	AesA03g08140	AesA03g06830
AesA02g09590	AesA02g09720	AesA02g03050	AesA02g06910	AesA02g00960	AesA02g02890	AesA02g25650	AesA03g09090	AesA02g05200	AesA02g13560	AesA02g02680	AesA02g08440	AesA12g16610	AesA12g05430	AesA03g04020	AesA06g12340	AesA03g08150	AesA03g06900
AesA02g09600	AesA02g09730	AesA02g03070	AesA02g06920	AesA02g00980	AesA02g02950	AesA02g25740	AesA03g09330	AesA02g05240	AesA02g13640	AesA02g02880	AesA02g08460	AesA12g16950	AesA12g05950	AesA03g04080	AesA06g12390	AesA03g08190	AesA03g07060
AesA02g09780	AesA02g09760	AesA02g03080	AesA02g06930	AesA02g01010	AesA02g02980	AesA02g25940	AesA03g09370	AesA02g05250	AesA02g13700	AesA02g02900	AesA02g08560	AesA12g17580	AesA12g07290	AesA03g04260	AesA06g12820	AesA03g08200	AesA03g07220
AesA02g09880	AesA02g09790	AesA02g03100	AesA02g06990	AesA02g01070	AesA02g03010	AesA02g26180	AesA03g09510	AesA02g05300	AesA02g13760	AesA02g02920	AesA02g08590	AesA12g17590	AesA12g08920	AesA03g04270	AesA06g12970	AesA03g08330	AesA03g07310
AesA02g09910	AesA02g09920	AesA02g03120	AesA02g07040	AesA02g01080	AesA02g03030	AesA02g26530	AesA03g09680	AesA02g05390	AesA02g13870	AesA02g02930	AesA02g08660	AesA12g17650	AesA12g09030	AesA03g04300	AesA06g13180	AesA03g08380	AesA03g07320
AesA02g09930	AesA02g10070	AesA02g03130	AesA02g07060	AesA02g01100	AesA02g03090	AesA03g00050	AesA03g09870	AesA02g05470	AesA02g13900	AesA02g02990	AesA02g08710	AesA12g17660	AesA12g10260	AesA03g04340	AesA06g13190	AesA03g09090	AesA03g07430
AesA02g09960	AesA02g10080	AesA02g03190	AesA02g07090	AesA02g01120	AesA02g03150	AesA03g00250	AesA03g10070	AesA02g05480	AesA02g13960	AesA02g03040	AesA02g08720	AesA12g19210	AesA12g10990	AesA03g04390	AesA06g13200	AesA03g09230	AesA03g07450
AesA02g09980	AesA02g10180	AesA02g03210	AesA02g07150	AesA02g01140	AesA02g03170	AesA03g00460	AesA03g10110	AesA02g05500	AesA02g14020	AesA02g03050	AesA02g08740	AesA12g19290	AesA12g11660	AesA03g04400	AesA06g13260	AesA03g09340	AesA03g07480
AesA02g10000	AesA02g10200	AesA02g03230	AesA02g07220	AesA02g01170	AesA02g03220	AesA03g00610	AesA03g10180	AesA02g05510	AesA02g14140	AesA02g03060	AesA02g08840	AesA12g20340	AesA12g12190	AesA03g04480	AesA06g13270	AesA03g09470	AesA03g07660
AesA02g10020	AesA02g10250	AesA02g03240	AesA02g07300	AesA02g01240	AesA02g03380	AesA03g00760	AesA03g10300	AesA02g05600	AesA02g14160	AesA02g03070	AesA02g08860	AesA12g20560	AesA12g12430	AesA03g04490	AesA06g13960	AesA03g09930	AesA03g08110
AesA02g10210	AesA02g10320	AesA02g03250	AesA02g07530	AesA02g01250	AesA02g03520	AesA03g00790	AesA03g10400	AesA02g05670	AesA02g14170	AesA02g03080	AesA02g09010	AesA12g20620	AesA12g12500	AesA03g04570	AesA06g14190	AesA03g10010	AesA03g08230
AesA02g10380	AesA02g10330	AesA02g03260	AesA02g07570	AesA02g01310	AesA02g03570	AesA03g00800	AesA03g10440	AesA02g05690	AesA02g14340	AesA02g03100	AesA02g09070	AesA12g21300	AesA12g12520	AesA03g04590	AesA06g14780	AesA03g10020	AesA03g08390
AesA02g10580	AesA02g10410	AesA02g03300	AesA02g07670	AesA02g01360	AesA02g03580	AesA03g00850	AesA03g10600	AesA02g05700	AesA02g14350	AesA02g03120	AesA02g09080	AesA12g22550	AesA12g13250	AesA03g04600	AesA06g14980	AesA03g10600	AesA03g08430
AesA02g10590	AesA02g10460	AesA02g03310	AesA02g07680	AesA02g01390	AesA02g03680	AesA03g00910	AesA03g10950	AesA02g05760	AesA02g14370	AesA02g03130	AesA02g09280	AesA12g22640	AesA12g13380	AesA03g04610	AesA06g15150	AesA03g11420	AesA03g08520
AesA02g10630	AesA02g10470	AesA02g03330	AesA02g07710	AesA02g01450	AesA02g03700	AesA03g00980	AesA03g11540	AesA02g05770	AesA02g14380	AesA02g03190	AesA02g09290	AesA12g23340	AesA12g15190	AesA03g04840	AesA07g00130	AesA03g11530	AesA03g08770
AesA02g10690	AesA02g10500	AesA02g03340	AesA02g07790	AesA02g01500	AesA02g03790	AesA03g01020	AesA03g11600	AesA02g05780	AesA02g14430	AesA02g03210	AesA02g09300	AesA13g00060	AesA12g15720	AesA03g04890	AesA07g00150	AesA03g12030	AesA03g08930
AesA02g10710	AesA02g10560	AesA02g03360	AesA02g07830	AesA02g01530	AesA02g03880	AesA03g01040	AesA03g11670	AesA02g05790	AesA02g14490	AesA02g03240	AesA02g09330	AesA13g00260	AesA12g17130	AesA03g05060	AesA07g00170	AesA03g12220	AesA03g09170
AesA02g10750	AesA02g10650	AesA02g03390	AesA02g07940	AesA02g01620	AesA02g03930	AesA03g01050	AesA03g11690	AesA02g05970	AesA02g14550	AesA02g03250	AesA02g09420	AesA13g00970	AesA12g17160	AesA03g05320	AesA07g00200	AesA03g12260	AesA03g09190
AesA02g10760	AesA02g10660	AesA02g03400	AesA02g08020	AesA02g01740	AesA02g03940	AesA03g01450	AesA03g12020	AesA02g05990	AesA02g14590	AesA02g03300	AesA02g09430	AesA13g01020	AesA12g17310	AesA03g05460	AesA07g00290	AesA03g12390	AesA03g09210
AesA02g10900	AesA02g10680	AesA02g03430	AesA02g08070	AesA02g01810	AesA02g03960	AesA03g02100	AesA03g12200	AesA02g06020	AesA02g14700	AesA02g03310	AesA02g09450	AesA13g01040	AesA12g18180	AesA03g05500	AesA07g00300	AesA03g12400	AesA03g09750
AesA02g10910	AesA02g10700	AesA02g03450	AesA02g08170	AesA02g01830	AesA02g04040	AesA03g02180	AesA03g12210	AesA02g06120	AesA02g14710	AesA02g03330	AesA02g09610	AesA13g01610	AesA12g19820	AesA03g05610	AesA07g00380	AesA03g12450	AesA03g10110
AesA02g10960	AesA02g10730	AesA02g03470	AesA02g08200	AesA02g01930	AesA02g04070	AesA03g02220	AesA03g12510	AesA02g06190	AesA02g14780	AesA02g03340	AesA02g09720	AesA13g01870	AesA12g19870	AesA03g05800	AesA07g00560	AesA03g12530	AesA03g10210
AesA02g11000	AesA02g10770	AesA02g03650	AesA02g08210	AesA02g02020	AesA02g04080	AesA03g02340	AesA03g12540	AesA02g06240	AesA02g14790	AesA02g03360	AesA02g09730	AesA13g01890	AesA12g19930	AesA03g05860	AesA07g00660	AesA03g12580	AesA03g10310
AesA02g11090	AesA02g10790	AesA02g03660	AesA02g08290	AesA02g02110	AesA02g04090	AesA03g02440	AesA03g12560	AesA02g06250	AesA02g14860	AesA02g03370	AesA02g09740	AesA13g02140	AesA12g20830	AesA03g06120	AesA07g00670	AesA03g12990	AesA03g10400
AesA02g11140	AesA02g10810	AesA02g03670	AesA02g08360	AesA02g02170	AesA02g04140	AesA03g02480	AesA03g12720	AesA02g06260	AesA02g14880	AesA02g03390	AesA02g09760	AesA13g02240	AesA12g21600	AesA03g06150	AesA07g00960	AesA03g13000	AesA03g10550
AesA02g11270	AesA02g10880	AesA02g03720	AesA02g08400	AesA02g02210	AesA02g04240	AesA03g02550	AesA03g12760	AesA02g06300	AesA02g14910	AesA02g03400	AesA02g09810	AesA13g02820	AesA12g23050	AesA03g06280	AesA07g01020	AesA03g13120	AesA03g10560
AesA02g11290	AesA02g11040	AesA02g03730	AesA02g08410	AesA02g02220	AesA02g04250	AesA03g02720	AesA03g12830	AesA02g06310	AesA02g14940	AesA02g03430	AesA02g09860	AesA13g03060	AesA13g00540	AesA03g06530	AesA07g01060	AesA03g13250	AesA03g10620
AesA02g11380	AesA02g11070	AesA02g03740	AesA02g08440	AesA02g02230	AesA02g04280	AesA03g02780	AesA03g12900	AesA02g06370	AesA02g15040	AesA02g03470	AesA02g10130	AesA13g03230	AesA13g01280	AesA03g06680	AesA07g01080	AesA03g13770	AesA03g10840
AesA02g11400	AesA02g11110	AesA02g03770	AesA02g08560	AesA02g02270	AesA02g04310	AesA03g02790	AesA03g13310	AesA02g06440	AesA02g15050	AesA02g03550	AesA02g10190	AesA13g04250	AesA13g01290	AesA03g06840	AesA07g01250	AesA03g14250	AesA03g10850
AesA02g11410	AesA02g11120	AesA02g03780	AesA02g08660	AesA02g02400	AesA02g04400	AesA03g02800	AesA03g13350	AesA02g06460	AesA02g15150	AesA02g03650	AesA02g10200	AesA13g05020	AesA13g03450	AesA03g06950	AesA07g01320	AesA03g14270	AesA03g10950
AesA02g11740	AesA02g11130	AesA02g03810	AesA02g08720	AesA02g02490	AesA02g04430	AesA03g02840	AesA03g13420	AesA02g06480	AesA02g15160	AesA02g03660	AesA02g10320	AesA13g05160	AesA13g04480	AesA03g07230	AesA07g01370	AesA03g14330	AesA03g11460
AesA02g11810	AesA02g11180	AesA02g03970	AesA02g08740	AesA02g02510	AesA02g04510	AesA03g02850	AesA03g13460	AesA02g06500	AesA02g15170	AesA02g03720	AesA02g10330	AesA13g06570	AesA13g05050	AesA03g07250	AesA07g01520	AesA03g14440	AesA03g11500
AesA02g11990	AesA02g11330	AesA02g03980	AesA02g08840	AesA02g02530	AesA02g04590	AesA03g02870	AesA03g13600	AesA02g06510	AesA02g15250	AesA02g03730	AesA02g10410	AesA13g07690	AesA13g05340	AesA03g07280	AesA07g01720	AesA03g14710	AesA03g12210
AesA02g12000	AesA02g11500	AesA02g03990	AesA02g08860	AesA02g02560	AesA02g04620	AesA03g03020	AesA03g13690	AesA02g06570	AesA02g15340	AesA02g03740	AesA02g10440	AesA13g07790	AesA13g06410	AesA03g07390	AesA07g01890	AesA03g14830	AesA03g12360
AesA02g12190	AesA02g11560	AesA02g04030	AesA02g09080	AesA02g02570	AesA02g04690	AesA03g03040	AesA03g13770	AesA02g06620	AesA02g15380	AesA02g03750	AesA02g10460	AesA13g08870	AesA13g06850	AesA03g07420	AesA07g01940	AesA03g14850	AesA03g12480
AesA02g12200	AesA02g11680	AesA02g04110	AesA02g09280	AesA02g02590	AesA02g04760	AesA03g03150	AesA03g13810	AesA02g06640	AesA02g15400	AesA02g03770	AesA02g10560	AesA13g10190	AesA13g07510	AesA03g07440	AesA07g02030	AesA04g00170	AesA03g12540
AesA02g12290	AesA02g11730	AesA02g04160	AesA02g09290	AesA02g02650	AesA02g04790	AesA03g03170	AesA03g13850	AesA02g06660	AesA02g15410	AesA02g03780	AesA02g10600	AesA13g11900	AesA13g07630	AesA03g07530	AesA07g02040	AesA04g00230	AesA03g12930
AesA02g12330	AesA02g11760	AesA02g04170	AesA02g09300	AesA02g02880	AesA02g04820	AesA03g03180	AesA03g14010	AesA02g06710	AesA02g15440	AesA02g03950	AesA02g10620	AesA13g12210	AesA13g08110	AesA03g07620	AesA07g02060	AesA04g00500	AesA03g13220
AesA02g12460	AesA02g11830	AesA02g04190	AesA02g09330	AesA02g02900	AesA02g04850	AesA03g03210	AesA03g14250	AesA02g06880	AesA02g15470	AesA02g03980	AesA02g10700	AesA13g13270	AesA13g08360	AesA03g07700	AesA07g02130	AesA04g00640	AesA03g13300
AesA02g12530	AesA02g11840	AesA02g04220	AesA02g09390	AesA02g02990	AesA02g04880	AesA03g03260	AesA03g14310	AesA02g07120	AesA02g15500	AesA02g03990	AesA02g10810	AesA13g13360	AesA13g09400	AesA03g07890	AesA07g02180	AesA04g00720	AesA03g13410
AesA02g12550	AesA02g11850	AesA02g04300	AesA02g09420	AesA02g03040	AesA02g04910	AesA03g03320	AesA03g14320	AesA02g07260	AesA02g15540	AesA02g04110	AesA02g10850	AesA13g13570	AesA13g10340	AesA03g07910	AesA07g02280	AesA04g00940	AesA03g13420
AesA02g12560	AesA02g11860	AesA02g04320	AesA02g09430	AesA02g03050	AesA02g04920	AesA03g03440	AesA03g14360	AesA02g07380	AesA02g15560	AesA02g04160	AesA02g10950	AesA13g13700	AesA13g11100	AesA03g08010	AesA07g02460	AesA04g00950	AesA03g13670
AesA02g12700	AesA02g11940	AesA02g04440	AesA02g09450	AesA02g03070	AesA02g04950	AesA03g03450	AesA03g14520	AesA02g07480	AesA02g15730	AesA02g04170	AesA02g11180	AesA13g13750	AesA13g11110	AesA03g08130	AesA07g02500	AesA04g00990	AesA03g13710
AesA02g12750	AesA02g11950	AesA02g04450	AesA02g09610	AesA02g03080	AesA02g05050	AesA03g03460	AesA03g14580	AesA02g07610	AesA02g15770	AesA02g04190	AesA02g11210	AesA13g13770	AesA13g12440	AesA03g08140	AesA07g02740	AesA04g01320	AesA03g13880
AesA02g12760	AesA02g12180	AesA02g04460	AesA02g09680	AesA02g03100	AesA02g05090	AesA03g03610	AesA03g14610	AesA02g07650	AesA02g16500	AesA02g04220	AesA02g11230	AesA13g13960	AesA13g12450	AesA03g08150	AesA07g02760	AesA04g01390	AesA03g13940
AesA02g12840	AesA02g12350	AesA02g04470	AesA02g09720	AesA02g03120	AesA02g05110	AesA03g03640	AesA03g14810	AesA02g07800	AesA02g16560	AesA02g04230	AesA02g11250	AesA13g14060	AesA13g12920	AesA03g08240	AesA07g02780	AesA04g01420	AesA03g14000
AesA02g12880	AesA02g12420	AesA02g04490	AesA02g09730	AesA02g03130	AesA02g05140	AesA03g03730	AesA03g14890	AesA02g07810	AesA02g16760	AesA02g04300	AesA02g11570	AesA13g14200	AesA13g13290	AesA03g08250	AesA07g02840	AesA04g01570	AesA03g14080
AesA02g12890	AesA02g12770	AesA02g04500	AesA02g09740	AesA02g03190	AesA02g05150	AesA03g03870	AesA03g14960	AesA02g07860	AesA02g16780	AesA02g04360	AesA02g11590	AesA13g15280	AesA13g13640	AesA03g08330	AesA07g02960	AesA04g01960	AesA03g14290
AesA02g13170	AesA02g12780	AesA02g04530	AesA02g09810	AesA02g03210	AesA02g05310	AesA03g03890	AesA03g14970	AesA02g07880	AesA02g16880	AesA02g04440	AesA02g11600	AesA13g15290	AesA13g13650	AesA03g08380	AesA07g03000	AesA04g02050	AesA03g14310
AesA02g13220	AesA02g12790	AesA02g04630	AesA02g09860	AesA02g03230	AesA02g05340	AesA03g03900	AesA03g14990	AesA02g07930	AesA02g17140	AesA02g04450	AesA02g11610	AesA13g15340	AesA13g13970	AesA03g09260	AesA07g03140	AesA04g02350	AesA03g14550
AesA02g13300	AesA02g12950	AesA02g04640	AesA02g10070	AesA02g03240	AesA02g05370	AesA03g03940	AesA04g00130	AesA02g08000	AesA02g17170	AesA02g04460	AesA02g11620	AesA13g15790	AesA13g15570	AesA03g09330	AesA07g03250	AesA04g02360	AesA03g14590
AesA02g13310	AesA02g13070	AesA02g04650	AesA02g10130	AesA02g03250	AesA02g05450	AesA03g04170	AesA04g00530	AesA02g08040	AesA02g17180	AesA02g04470	AesA02g11710	AesA13g15880	AesA13g17780	AesA03g09340	AesA07g03260	AesA04g02500	AesA03g14880
AesA02g13320	AesA02g13120	AesA02g04660	AesA02g10150	AesA02g03260	AesA02g05520	AesA03g04250	AesA04g00690	AesA02g08120	AesA02g17220	AesA02g04490	AesA02g11760	AesA13g16400	AesA13g20500	AesA03g09370	AesA07g03350	AesA04g02560	AesA03g14920
AesA02g13360	AesA02g13290	AesA02g04670	AesA02g10200	AesA02g03290	AesA02g05580	AesA03g04260	AesA04g00720	AesA02g08220	AesA02g17230	AesA02g04500	AesA02g11830	AesA13g17480	AesA13g21840	AesA03g09470	AesA07g03360	AesA04g03060	AesA03g14990
AesA02g13370	AesA02g13340	AesA02g04700	AesA02g10310	AesA02g03300	AesA02g05620	AesA03g04270	AesA04g00880	AesA02g08260	AesA02g17240	AesA02g04530	AesA02g11840	AesA13g17500	AesA13g22760	AesA03g09660	AesA07g03460	AesA04g03900	AesA04g00030
AesA02g13410	AesA02g13430	AesA02g04730	AesA02g10320	AesA02g03310	AesA02g05630	AesA03g04300	AesA04g01130	AesA02g08340	AesA02g17310	AesA02g04630	AesA02g11860	AesA13g17580	AesA14g00040	AesA03g09670	AesA07g03640	AesA04g03930	AesA04g00060
AesA02g13510	AesA02g13460	AesA02g04740	AesA02g10330	AesA02g03330	AesA02g05640	AesA03g04340	AesA04g01150	AesA02g08350	AesA02g17610	AesA02g04640	AesA02g11910	AesA13g17610	AesA14g00140	AesA03g09930	AesA07g03650	AesA04g03940	AesA04g00210
AesA02g13600	AesA02g13520	AesA02g04750	AesA02g10410	AesA02g03340	AesA02g05650	AesA03g04390	AesA04g01370	AesA02g08390	AesA02g17670	AesA02g04650	AesA02g11940	AesA13g17990	AesA14g00440	AesA03g10010	AesA07g03760	AesA04g04510	AesA04g00580
AesA02g13610	AesA02g13550	AesA02g04780	AesA02g10460	AesA02g03360	AesA02g05660	AesA03g04400	AesA04g01420	AesA02g08510	AesA02g17750	AesA02g04660	AesA02g11950	AesA13g18000	AesA14g00450	AesA03g10020	AesA07g03770	AesA04g04680	AesA04g00670
AesA02g13650	AesA02g13560	AesA02g04930	AesA02g10560	AesA02g03370	AesA02g05800	AesA03g04440	AesA04g01490	AesA02g08670	AesA02g17810	AesA02g04670	AesA02g11960	AesA13g18390	AesA14g00920	AesA03g10570	AesA07g03940	AesA04g04800	AesA04g00690
AesA02g13800	AesA02g13570	AesA02g04940	AesA02g10600	AesA02g03390	AesA02g05810	AesA03g04660	AesA04g01500	AesA02g08690	AesA02g17820	AesA02g04700	AesA02g11980	AesA13g18520	AesA14g02700	AesA03g10780	AesA07g03950	AesA04g04970	AesA04g00770
AesA02g14100	AesA02g13640	AesA02g04980	AesA02g10620	AesA02g03400	AesA02g05850	AesA03g04670	AesA04g01550	AesA02g08910	AesA02g18190	AesA02g04730	AesA02g12010	AesA13g19280	AesA14g03070	AesA03g10860	AesA07g04020	AesA04g05400	AesA04g01100
AesA02g14180	AesA02g13700	AesA02g04990	AesA02g10660	AesA02g03430	AesA02g05870	AesA03g04740	AesA04g01570	AesA02g08980	AesA02g18310	AesA02g04750	AesA02g12140	AesA13g19560	AesA14g03950	AesA03g10870	AesA07g04050	AesA04g05550	AesA04g01120
AesA02g14190	AesA02g13870	AesA02g05000	AesA02g10700	AesA02g03440	AesA02g05890	AesA03g04770	AesA04g01600	AesA02g08990	AesA02g18360	AesA02g04780	AesA02g12160	AesA13g19640	AesA14g05390	AesA03g10880	AesA07g04070	AesA04g05560	AesA04g01160
AesA02g14200	AesA02g13910	AesA02g05010	AesA02g10770	AesA02g03470	AesA02g05950	AesA03g04940	AesA04g01760	AesA02g09000	AesA02g18440	AesA02g04930	AesA02g12240	AesA13g19800	AesA14g05560	AesA03g11650	AesA07g04080	AesA04g05680	AesA04g01360
AesA02g14210	AesA02g13960	AesA02g05100	AesA02g10790	AesA02g03480	AesA02g06040	AesA03g05110	AesA04g01770	AesA02g09020	AesA02g18460	AesA02g04980	AesA02g12250	AesA13g22200	AesA14g06560	AesA03g11660	AesA07g04110	AesA04g05790	AesA04g01750
AesA02g14290	AesA02g14010	AesA02g05130	AesA02g10810	AesA02g03560	AesA02g06070	AesA03g05120	AesA04g02190	AesA02g09400	AesA02g18580	AesA02g04990	AesA02g12270	AesA13g22210	AesA14g06580	AesA03g11670	AesA07g04120	AesA04g05870	AesA04g01820
AesA02g14460	AesA02g14150	AesA02g05180	AesA02g10830	AesA02g03650	AesA02g06110	AesA03g05130	AesA04g02300	AesA02g09410	AesA02g18600	AesA02g05010	AesA02g12350	AesA13g23540	AesA14g07490	AesA03g12100	AesA07g04130	AesA04g06060	AesA04g01830
AesA02g14520	AesA02g14160	AesA02g05210	AesA02g10850	AesA02g03660	AesA02g06140	AesA03g05250	AesA04g02360	AesA02g09530	AesA02g18890	AesA02g05040	AesA02g12360	AesA14g00360	AesA14g07540	AesA03g12110	AesA07g04450	AesA04g06090	AesA04g02140
AesA02g14530	AesA02g14330	AesA02g05250	AesA02g10950	AesA02g03670	AesA02g06170	AesA03g05300	AesA04g02540	AesA02g09590	AesA02g18910	AesA02g05100	AesA02g12400	AesA14g00380	AesA14g07930	AesA03g12220	AesA07g04470	AesA04g06420	AesA04g02200
AesA02g14690	AesA02g14360	AesA02g05300	AesA02g11060	AesA02g03720	AesA02g06280	AesA03g05350	AesA04g02550	AesA02g09600	AesA02g19020	AesA02g05130	AesA02g12450	AesA14g00750	AesA14g08480	AesA03g12330	AesA07g04620	AesA04g06590	AesA04g02290
AesA02g14720	AesA02g14400	AesA02g05390	AesA02g11180	AesA02g03730	AesA02g06290	AesA03g05380	AesA04g02640	AesA02g09780	AesA02g19130	AesA02g05200	AesA02g12590	AesA14g00960	AesA14g10350	AesA03g12390	AesA07g04710	AesA04g06720	AesA04g02450
AesA02g14740	AesA02g14490	AesA02g05400	AesA02g11210	AesA02g03740	AesA02g06340	AesA03g05480	AesA04g02700	AesA02g09890	AesA02g19200	AesA02g05210	AesA02g12600	AesA14g01220	AesA14g10390	AesA03g12400	AesA07g04730	AesA04g06770	AesA04g02530
AesA02g15140	AesA02g14500	AesA02g05470	AesA02g11250	AesA02g03770	AesA02g06380	AesA03g05610	AesA04g02990	AesA02g09900	AesA02g19280	AesA02g05240	AesA02g12650	AesA14g01370	AesA14g10450	AesA03g12530	AesA07g04740	AesA04g06860	AesA04g02600
AesA02g15240	AesA02g14510	AesA02g05480	AesA02g11570	AesA02g03780	AesA02g06410	AesA03g05820	AesA04g03040	AesA02g09910	AesA02g19350	AesA02g05250	AesA02g12780	AesA14g02530	AesA14g11640	AesA03g12610	AesA07g05000	AesA04g06890	AesA04g02640
AesA02g15270	AesA02g14550	AesA02g05510	AesA02g11620	AesA02g03810	AesA02g06430	AesA03g05830	AesA04g03130	AesA02g09980	AesA02g19460	AesA02g05300	AesA02g12950	AesA14g03470	AesA14g12470	AesA03g12970	AesA07g05030	AesA04g06900	AesA04g02650
AesA02g15310	AesA02g14560	AesA02g05550	AesA02g11710	AesA02g03890	AesA02g06680	AesA03g05840	AesA04g03540	AesA02g10000	AesA02g19600	AesA02g05390	AesA02g12960	AesA14g04010	AesA14g13170	AesA03g12990	AesA07g05450	AesA04g07090	AesA04g02700
AesA02g15480	AesA02g14590	AesA02g05690	AesA02g11720	AesA02g03970	AesA02g06690	AesA03g05960	AesA04g03670	AesA02g10020	AesA02g19650	AesA02g05470	AesA02g12970	AesA14g04650	AesA14g13890	AesA03g13000	AesA07g05460	AesA04g07120	AesA04g02730
AesA02g15490	AesA02g14660	AesA02g05700	AesA02g11760	AesA02g03980	AesA02g06700	AesA03g06140	AesA04g03910	AesA02g10210	AesA02g19670	AesA02g05480	AesA02g13110	AesA14g04720	AesA14g14130	AesA03g13070	AesA07g05480	AesA04g07180	AesA04g02780
AesA02g15510	AesA02g14700	AesA02g05730	AesA02g11830	AesA02g03990	AesA02g06730	AesA03g06150	AesA04g04460	AesA02g10270	AesA02g19920	AesA02g05510	AesA02g13120	AesA14g04770	AesA14g14480	AesA03g13120	AesA07g05520	AesA04g07300	AesA04g02910
AesA02g15520	AesA02g14710	AesA02g05760	AesA02g11840	AesA02g04110	AesA02g06750	AesA03g06250	AesA04g04510	AesA02g10300	AesA02g19940	AesA02g05690	AesA02g13400	AesA14g05550	AesA14g16100	AesA03g13230	AesA07g05550	AesA04g07350	AesA04g02960
AesA02g15570	AesA02g14730	AesA02g05770	AesA02g11850	AesA02g04120	AesA02g06770	AesA03g06390	AesA04g04680	AesA02g10390	AesA02g19970	AesA02g05700	AesA02g13450	AesA14g06190	AesA14g17420	AesA03g13250	AesA07g05570	AesA04g07410	AesA04g02970
AesA02g15580	AesA02g14750	AesA02g05780	AesA02g11860	AesA02g04160	AesA02g06850	AesA03g06490	AesA04g04930	AesA02g10520	AesA02g20010	AesA02g05760	AesA02g13480	AesA14g06220	AesA14g17620	AesA03g13380	AesA07g05860	AesA04g07460	AesA04g02990
AesA02g15610	AesA02g14760	AesA02g05790	AesA02g11910	AesA02g04170	AesA02g06860	AesA03g06660	AesA04g05310	AesA02g10530	AesA02g20100	AesA02g05770	AesA02g13560	AesA14g06270	AesA14g17710	AesA03g13510	AesA07g06010	AesA04g07490	AesA04g03260
AesA02g15620	AesA02g14770	AesA02g05900	AesA02g11930	AesA02g04190	AesA02g06890	AesA03g06680	AesA04g05380	AesA02g10540	AesA02g20120	AesA02g05780	AesA02g13640	AesA14g06530	AesA14g18720	AesA03g13520	AesA07g06020	AesA04g07730	AesA04g03350
AesA02g15670	AesA02g14790	AesA02g05920	AesA02g11940	AesA02g04220	AesA02g06900	AesA03g06750	AesA04g05560	AesA02g10570	AesA02g20130	AesA02g05790	AesA02g13700	AesA14g07040	AesA14g19340	AesA03g13600	AesA07g06090	AesA04g07890	AesA04g03430
AesA02g15740	AesA02g14800	AesA02g05970	AesA02g11950	AesA02g04230	AesA02g06920	AesA03g06910	AesA04g06260	AesA02g10690	AesA02g20230	AesA02g05970	AesA02g13760	AesA14g07430	AesA14g19560	AesA03g13740	AesA07g06110	AesA04g08060	AesA04g03610
AesA02g15810	AesA02g14860	AesA02g05990	AesA02g11960	AesA02g04300	AesA02g06930	AesA03g07080	AesA04g06440	AesA02g10710	AesA02g20240	AesA02g05990	AesA02g13870	AesA14g08710	AesA14g20030	AesA03g13850	AesA07g06290	AesA04g08130	AesA04g03710
AesA02g15820	AesA02g14880	AesA02g06010	AesA02g11970	AesA02g04320	AesA02g06990	AesA03g07440	AesA04g06790	AesA02g10720	AesA02g20330	AesA02g06020	AesA02g13880	AesA14g08790	AesA14g20100	AesA03g13980	AesA07g06410	AesA04g08360	AesA04g04650
AesA02g15980	AesA02g14890	AesA02g06120	AesA02g11980	AesA02g04360	AesA02g07040	AesA03g07540	AesA04g06810	AesA02g10730	AesA02g20430	AesA02g06120	AesA02g13940	AesA14g10550	AesA14g20450	AesA03g14010	AesA07g06480	AesA04g08380	AesA04g04730
AesA02g15990	AesA02g14940	AesA02g06190	AesA02g12010	AesA02g04440	AesA02g07060	AesA03g07620	AesA04g06830	AesA02g10750	AesA02g20470	AesA02g06190	AesA02g13960	AesA14g10670	AesA14g22280	AesA03g14260	AesA07g06670	AesA04g08450	AesA04g05050
AesA02g16010	AesA02g14960	AesA02g06240	AesA02g12140	AesA02g04450	AesA02g07090	AesA03g07700	AesA04g06860	AesA02g10900	AesA02g20500	AesA02g06200	AesA02g14160	AesA14g10760	AesA14g22400	AesA03g14270	AesA07g06890	AesA04g08560	AesA04g05110
AesA02g16030	AesA02g14980	AesA02g06250	AesA02g12160	AesA02g04460	AesA02g07150	AesA03g07890	AesA04g07010	AesA02g10910	AesA02g20510	AesA02g06240	AesA02g14170	AesA14g11420	AesA14g23060	AesA03g14580	AesA07g07040	AesA04g08590	AesA04g05220
AesA02g16080	AesA02g15040	AesA02g06260	AesA02g12220	AesA02g04470	AesA02g07200	AesA03g07910	AesA04g07080	AesA02g11000	AesA02g20560	AesA02g06250	AesA02g14220	AesA14g14610	AesA14g23320	AesA03g14750	AesA07g07220	AesA04g08650	AesA04g05380
AesA02g16240	AesA02g15090	AesA02g06300	AesA02g12240	AesA02g04490	AesA02g07220	AesA03g07990	AesA04g07150	AesA02g11090	AesA02g20750	AesA02g06260	AesA02g14270	AesA14g15070	AesA14g25090	AesA03g14830	AesA07g07390	AesA04g08940	AesA04g05840
AesA02g16430	AesA02g15160	AesA02g06320	AesA02g12270	AesA02g04500	AesA02g07250	AesA03g08200	AesA04g07190	AesA02g11140	AesA02g20980	AesA02g06300	AesA02g14280	AesA14g15160	AesA14g25900	AesA04g00120	AesA07g07490	AesA04g08980	AesA04g05920
AesA02g16450	AesA02g15170	AesA02g06360	AesA02g12350	AesA02g04530	AesA02g07300	AesA03g08220	AesA04g07210	AesA02g11220	AesA02g21050	AesA02g06310	AesA02g14300	AesA14g15650	AesA14g25910	AesA04g00180	AesA07g07550	AesA04g09020	AesA04g05930
AesA02g16540	AesA02g15340	AesA02g06370	AesA02g12360	AesA02g04630	AesA02g07310	AesA03g08290	AesA04g07270	AesA02g11270	AesA02g21120	AesA02g06360	AesA02g14340	AesA14g16060	AesA14g26080	AesA04g00470	AesA07g07580	AesA04g09220	AesA04g06200
AesA02g16590	AesA02g15380	AesA02g06440	AesA02g12400	AesA02g04640	AesA02g07490	AesA03g08340	AesA04g07280	AesA02g11280	AesA02g21170	AesA02g06370	AesA02g14350	AesA14g16150	AesA14g26220	AesA04g00630	AesA07g07670	AesA04g09790	AesA04g06310
AesA02g16650	AesA02g15400	AesA02g06460	AesA02g12450	AesA02g04650	AesA02g07530	AesA03g08410	AesA04g07320	AesA02g11290	AesA02g21210	AesA02g06440	AesA02g14370	AesA14g16810	AesA15g00370	AesA04g00720	AesA07g07680	AesA04g09860	AesA04g06450
AesA02g16730	AesA02g15410	AesA02g06470	AesA02g12510	AesA02g04660	AesA02g07580	AesA03g08510	AesA04g07400	AesA02g11300	AesA02g21220	AesA02g06460	AesA02g14380	AesA14g17140	AesA15g01070	AesA04g00940	AesA07g07870	AesA04g09880	AesA04g06470
AesA02g16750	AesA02g15500	AesA02g06480	AesA02g12590	AesA02g04670	AesA02g07680	AesA03g08530	AesA04g07540	AesA02g11310	AesA02g21230	AesA02g06470	AesA02g14410	AesA14g18150	AesA15g01120	AesA04g00950	AesA07g07960	AesA04g09930	AesA04g06550
AesA02g16800	AesA02g15540	AesA02g06500	AesA02g12650	AesA02g04700	AesA02g07710	AesA03g08660	AesA04g07560	AesA02g11330	AesA02g21470	AesA02g06480	AesA02g14430	AesA14g18270	AesA15g01270	AesA04g01210	AesA07g08140	AesA04g10080	AesA04g06730
AesA02g16820	AesA02g15590	AesA02g06510	AesA02g12780	AesA02g04730	AesA02g07790	AesA03g08760	AesA04g07690	AesA02g11410	AesA02g21510	AesA02g06500	AesA02g14490	AesA14g18560	AesA15g02670	AesA04g01340	AesA07g08220	AesA04g10420	AesA04g06930
AesA02g16950	AesA02g15750	AesA02g06520	AesA02g12950	AesA02g04740	AesA02g07830	AesA03g08900	AesA04g07760	AesA02g11420	AesA02g21580	AesA02g06510	AesA02g14550	AesA14g18940	AesA15g02720	AesA04g01350	AesA07g08380	AesA04g10810	AesA04g06980
AesA02g16960	AesA02g15770	AesA02g06550	AesA02g12960	AesA02g04780	AesA02g07890	AesA03g08910	AesA04g07810	AesA02g11510	AesA02g22190	AesA02g06520	AesA02g14590	AesA14g19840	AesA15g03740	AesA04g01370	AesA07g08420	AesA04g10920	AesA04g07010
AesA02g16980	AesA02g15780	AesA02g06570	AesA02g12970	AesA02g04900	AesA02g07940	AesA03g08920	AesA04g07890	AesA02g11650	AesA02g22250	AesA02g06570	AesA02g14620	AesA14g20200	AesA15g04890	AesA04g01470	AesA07g08670	AesA04g10930	AesA04g07150
AesA02g16990	AesA02g16290	AesA02g06620	AesA02g13020	AesA02g04930	AesA02g08020	AesA03g08940	AesA04g08010	AesA02g11660	AesA02g22460	AesA02g06620	AesA02g14700	AesA14g20210	AesA15g05350	AesA04g01770	AesA07g08970	AesA04g10960	AesA04g07250
AesA02g17040	AesA02g16320	AesA02g06640	AesA02g13120	AesA02g04940	AesA02g08210	AesA03g08950	AesA04g08180	AesA02g11920	AesA02g22650	AesA02g06640	AesA02g14710	AesA14g20570	AesA15g05860	AesA04g01890	AesA07g09040	AesA04g11060	AesA04g07380
AesA02g17350	AesA02g16500	AesA02g06660	AesA02g13130	AesA02g04980	AesA02g08360	AesA03g08960	AesA04g08250	AesA02g12000	AesA02g22830	AesA02g06660	AesA02g14780	AesA14g20640	AesA15g07350	AesA04g02000	AesA07g09050	AesA04g11320	AesA04g07600
AesA02g17380	AesA02g16520	AesA02g06710	AesA02g13140	AesA02g04990	AesA02g08400	AesA03g08970	AesA04g08510	AesA02g12070	AesA02g22870	AesA02g06710	AesA02g14790	AesA14g21120	AesA15g08000	AesA04g02350	AesA07g09150	AesA04g11330	AesA04g07750
AesA02g17480	AesA02g16580	AesA02g06740	AesA02g13450	AesA02g05000	AesA02g08410	AesA03g08990	AesA04g08550	AesA02g12080	AesA02g22970	AesA02g06790	AesA02g15040	AesA14g21240	AesA15g10430	AesA04g02360	AesA07g09250	AesA04g11370	AesA04g07870
AesA02g17490	AesA02g16690	AesA02g06880	AesA02g13470	AesA02g05010	AesA02g08430	AesA03g09210	AesA04g08980	AesA02g12330	AesA02g23040	AesA02g06840	AesA02g15050	AesA14g21500	AesA15g11150	AesA04g02420	AesA07g09460	AesA04g11430	AesA04g08040
AesA02g17500	AesA02g16780	AesA02g07120	AesA02g13560	AesA02g05100	AesA02g08440	AesA03g09660	AesA04g09410	AesA02g12460	AesA02g23120	AesA02g06880	AesA02g15150	AesA14g21650	AesA15g11780	AesA04g02500	AesA07g09600	AesA04g11460	AesA04g08230
AesA02g17530	AesA02g16860	AesA02g07140	AesA02g13640	AesA02g05130	AesA02g08550	AesA03g09710	AesA04g09620	AesA02g12490	AesA02g23190	AesA02g07120	AesA02g15160	AesA14g22160	AesA15g13970	AesA04g03150	AesA07g09670	AesA04g11620	AesA04g08240
AesA02g17560	AesA02g16930	AesA02g07170	AesA02g13700	AesA02g05210	AesA02g08560	AesA03g09840	AesA04g09650	AesA02g12530	AesA02g23440	AesA02g07140	AesA02g15170	AesA14g22590	AesA15g14130	AesA04g03360	AesA07g09780	AesA04g11740	AesA04g08270
AesA02g17720	AesA02g17050	AesA02g07180	AesA02g13760	AesA02g05250	AesA02g08660	AesA03g10870	AesA04g09670	AesA02g12550	AesA02g23450	AesA02g07260	AesA02g15250	AesA14g22730	AesA15g14380	AesA04g03440	AesA07g09790	AesA04g11750	AesA04g08330
AesA02g17860	AesA02g17080	AesA02g07260	AesA02g13870	AesA02g05300	AesA02g08680	AesA03g10880	AesA04g10430	AesA02g12560	AesA02g23500	AesA02g07270	AesA02g15340	AesA14g22860	AesA16g01160	AesA04g03550	AesA07g09810	AesA04g11880	AesA04g08430
AesA02g17870	AesA02g17120	AesA02g07270	AesA02g13910	AesA02g05390	AesA02g08720	AesA03g11660	AesA04g10580	AesA02g12700	AesA02g23600	AesA02g07290	AesA02g15390	AesA14g22960	AesA16g01400	AesA04g03900	AesA07g09910	AesA04g11990	AesA04g08730
AesA02g18050	AesA02g17140	AesA02g07290	AesA02g13940	AesA02g05400	AesA02g08740	AesA03g11700	AesA04g10670	AesA02g12750	AesA02g23610	AesA02g07380	AesA02g15400	AesA14g23480	AesA16g01500	AesA04g03940	AesA07g09970	AesA04g12040	AesA04g08870
AesA02g18500	AesA02g17180	AesA02g07350	AesA02g13960	AesA02g05470	AesA02g08860	AesA03g11730	AesA04g10750	AesA02g12760	AesA02g23640	AesA02g07480	AesA02g15410	AesA14g23560	AesA16g03380	AesA04g03950	AesA07g10020	AesA04g12200	AesA04g09210
AesA02g18620	AesA02g17220	AesA02g07380	AesA02g14140	AesA02g05480	AesA02g08890	AesA03g11820	AesA04g10890	AesA02g12790	AesA02g23650	AesA02g07560	AesA02g15430	AesA14g23580	AesA16g04770	AesA04g04680	AesA07g10100	AesA04g12310	AesA04g09670
AesA02g18680	AesA02g17240	AesA02g07480	AesA02g14170	AesA02g05510	AesA02g09080	AesA03g11940	AesA04g11040	AesA02g12880	AesA02g23730	AesA02g07610	AesA02g15470	AesA14g23780	AesA16g05990	AesA04g04720	AesA07g10130	AesA04g12570	AesA04g09710
AesA02g18820	AesA02g17310	AesA02g07560	AesA02g14220	AesA02g05550	AesA02g09180	AesA03g12060	AesA04g11460	AesA02g12890	AesA02g23750	AesA02g07650	AesA02g15500	AesA14g23850	AesA16g06340	AesA04g04800	AesA07g10140	AesA04g12720	AesA04g09740
AesA02g18840	AesA02g17340	AesA02g07610	AesA02g14270	AesA02g05690	AesA02g09280	AesA03g12100	AesA04g12120	AesA02g12940	AesA02g23850	AesA02g07800	AesA02g15540	AesA14g24130	AesA16g07610	AesA04g04970	AesA07g10210	AesA04g12830	AesA04g09830
AesA02g18860	AesA02g17440	AesA02g07650	AesA02g14300	AesA02g05700	AesA02g09290	AesA03g12150	AesA04g12230	AesA02g13070	AesA02g24040	AesA02g07820	AesA02g15560	AesA14g25320	AesA16g08900	AesA04g05310	AesA07g10410	AesA04g13140	AesA04g10200
AesA02g18870	AesA02g17610	AesA02g07660	AesA02g14340	AesA02g05760	AesA02g09300	AesA03g12250	AesA04g12240	AesA02g13080	AesA02g24080	AesA02g07850	AesA02g15640	AesA14g26180	AesA16g09210	AesA04g05350	AesA07g10610	AesA04g13240	AesA04g10330
AesA02g18930	AesA02g17810	AesA02g07800	AesA02g14350	AesA02g05770	AesA02g09330	AesA03g12360	AesA04g12290	AesA02g13100	AesA02g24090	AesA02g07860	AesA02g15770	AesA14g26190	AesA16g09260	AesA04g05560	AesA07g10660	AesA04g13300	AesA04g10530
AesA02g18940	AesA02g17820	AesA02g07860	AesA02g14370	AesA02g05780	AesA02g09390	AesA03g12440	AesA04g12360	AesA02g13170	AesA02g24150	AesA02g07880	AesA02g15840	AesA15g00210	AesA16g09690	AesA04g05670	AesA07g10910	AesA04g13550	AesA04g10540
AesA02g18980	AesA02g18000	AesA02g07880	AesA02g14380	AesA02g05790	AesA02g09420	AesA03g12740	AesA04g12390	AesA02g13220	AesA02g24270	AesA02g07930	AesA02g16320	AesA15g00300	AesA16g11740	AesA04g05700	AesA07g10950	AesA04g13560	AesA04g10770
AesA02g18990	AesA02g18230	AesA02g07900	AesA02g14430	AesA02g05860	AesA02g09430	AesA03g12790	AesA04g12510	AesA02g13260	AesA02g24460	AesA02g08000	AesA02g16500	AesA15g01330	AesA16g12040	AesA04g05750	AesA07g11150	AesA04g13720	AesA04g10860
AesA02g19080	AesA02g18280	AesA02g07930	AesA02g14500	AesA02g05900	AesA02g09450	AesA03g12970	AesA04g12570	AesA02g13300	AesA02g24480	AesA02g08030	AesA02g16520	AesA15g01350	AesA16g12110	AesA04g05810	AesA07g11160	AesA04g13880	AesA04g10900
AesA02g19230	AesA02g18850	AesA02g08000	AesA02g14550	AesA02g05970	AesA02g09580	AesA03g12980	AesA04g12890	AesA02g13360	AesA02g24540	AesA02g08040	AesA02g16560	AesA15g02150	AesA16g12700	AesA04g05870	AesA07g11170	AesA04g14160	AesA04g10970
AesA02g19260	AesA02g18890	AesA02g08040	AesA02g14590	AesA02g05990	AesA02g09610	AesA03g13050	AesA04g12960	AesA02g13370	AesA02g24680	AesA02g08120	AesA02g16780	AesA15g02340	AesA16g12810	AesA04g06010	AesA07g11180	AesA04g14410	AesA04g11210
AesA02g19300	AesA02g18910	AesA02g08120	AesA02g14700	AesA02g06010	AesA02g09680	AesA03g13080	AesA04g13020	AesA02g13410	AesA02g24690	AesA02g08190	AesA02g16850	AesA15g02420	AesA16g13200	AesA04g06020	AesA07g11190	AesA04g14540	AesA04g11490
AesA02g19310	AesA02g19130	AesA02g08220	AesA02g14710	AesA02g06160	AesA02g09700	AesA03g13520	AesA04g13200	AesA02g13510	AesA02g24700	AesA02g08220	AesA02g16920	AesA15g02510	AesA16g14450	AesA04g06060	AesA07g11200	AesA04g14590	AesA04g11540
AesA02g19410	AesA02g19330	AesA02g08230	AesA02g14780	AesA02g06190	AesA02g09720	AesA03g13650	AesA04g13440	AesA02g13600	AesA02g24780	AesA02g08230	AesA02g16930	AesA15g03130	AesA16g17600	AesA04g06090	AesA07g11210	AesA04g14630	AesA04g11810
AesA02g19750	AesA02g19340	AesA02g08260	AesA02g14790	AesA02g06240	AesA02g09810	AesA03g13660	AesA04g13450	AesA02g13800	AesA02g24830	AesA02g08260	AesA02g17080	AesA15g03470	AesA16g17620	AesA04g06190	AesA07g11220	AesA04g14760	AesA04g11890
AesA02g19790	AesA02g19350	AesA02g08280	AesA02g14860	AesA02g06250	AesA02g09860	AesA03g13710	AesA04g13550	AesA02g13830	AesA02g24840	AesA02g08340	AesA02g17110	AesA15g03560	AesA17g00970	AesA04g06590	AesA07g11230	AesA04g14770	AesA04g11940
AesA02g19900	AesA02g19360	AesA02g08340	AesA02g14880	AesA02g06260	AesA02g09920	AesA03g13890	AesA04g13980	AesA02g14050	AesA02g24920	AesA02g08350	AesA02g17140	AesA15g04010	AesA17g00980	AesA04g06710	AesA07g11240	AesA04g14970	AesA04g12000
AesA02g20080	AesA02g19390	AesA02g08390	AesA02g14940	AesA02g06300	AesA02g10030	AesA03g14430	AesA04g14120	AesA02g14080	AesA02g24950	AesA02g08510	AesA02g17170	AesA15g04070	AesA17g01940	AesA04g06720	AesA07g11250	AesA04g15190	AesA04g12020
AesA02g20280	AesA02g19460	AesA02g08510	AesA02g15040	AesA02g06320	AesA02g10070	AesA03g14460	AesA04g14170	AesA02g14100	AesA02g24970	AesA02g08670	AesA02g17180	AesA15g04320	AesA17g01980	AesA04g06770	AesA07g11260	AesA04g15310	AesA04g12060
AesA02g20300	AesA02g19650	AesA02g08530	AesA02g15050	AesA02g06360	AesA02g10120	AesA03g14480	AesA04g14190	AesA02g14180	AesA02g25000	AesA02g08690	AesA02g17220	AesA15g04430	AesA17g02010	AesA04g06880	AesA07g11270	AesA04g15660	AesA04g12090
AesA02g20310	AesA02g19820	AesA02g08650	AesA02g15090	AesA02g06370	AesA02g10130	AesA03g14820	AesA04g14520	AesA02g14190	AesA02g25170	AesA02g08780	AesA02g17230	AesA15g05550	AesA17g02220	AesA04g06890	AesA07g11280	AesA04g15670	AesA04g12140
AesA02g20320	AesA02g19850	AesA02g08670	AesA02g15150	AesA02g06390	AesA02g10190	AesA04g00030	AesA04g14540	AesA02g14200	AesA02g25180	AesA02g08900	AesA02g17240	AesA15g05610	AesA17g02600	AesA04g06950	AesA07g11290	AesA05g00220	AesA04g12160
AesA02g20370	AesA02g19920	AesA02g08690	AesA02g15160	AesA02g06440	AesA02g10200	AesA04g00040	AesA04g14580	AesA02g14210	AesA02g25290	AesA02g08910	AesA02g17310	AesA15g05640	AesA17g02870	AesA04g06970	AesA07g11300	AesA05g00300	AesA04g12430
AesA02g20530	AesA02g19970	AesA02g08770	AesA02g15170	AesA02g06460	AesA02g10310	AesA04g00080	AesA04g14590	AesA02g14250	AesA02g25300	AesA02g08980	AesA02g17420	AesA15g05940	AesA17g03090	AesA04g07190	AesA07g11310	AesA05g00340	AesA04g12480
AesA02g20640	AesA02g20000	AesA02g08780	AesA02g15250	AesA02g06470	AesA02g10350	AesA04g00200	AesA04g14640	AesA02g14290	AesA02g25320	AesA02g08990	AesA02g17610	AesA15g06270	AesA17g03440	AesA04g07290	AesA07g11330	AesA05g00440	AesA04g12510
AesA02g20650	AesA02g20100	AesA02g08900	AesA02g15340	AesA02g06480	AesA02g10410	AesA04g00490	AesA04g14710	AesA02g14420	AesA02g25400	AesA02g09000	AesA02g17640	AesA15g06510	AesA17g03610	AesA04g07300	AesA07g11360	AesA05g00510	AesA04g12540
AesA02g20740	AesA02g20120	AesA02g08910	AesA02g15380	AesA02g06490	AesA02g10420	AesA04g00610	AesA04g14760	AesA02g14520	AesA02g25440	AesA02g09020	AesA02g17670	AesA15g06740	AesA17g03740	AesA04g07350	AesA07g11390	AesA05g00520	AesA04g12580
AesA02g20780	AesA02g20230	AesA02g08980	AesA02g15410	AesA02g06500	AesA02g10440	AesA04g01340	AesA04g14800	AesA02g14690	AesA02g25470	AesA02g09340	AesA02g17750	AesA15g08180	AesA17g04390	AesA04g07390	AesA07g11460	AesA05g00540	AesA04g12630
AesA02g21070	AesA02g20240	AesA02g08990	AesA02g15430	AesA02g06510	AesA02g10460	AesA04g01880	AesA04g14820	AesA02g14740	AesA02g25550	AesA02g09400	AesA02g17810	AesA15g08260	AesA17g05350	AesA04g07510	AesA07g11600	AesA05g00590	AesA04g12960
AesA02g21080	AesA02g20340	AesA02g09000	AesA02g15470	AesA02g06520	AesA02g10560	AesA04g02200	AesA04g14830	AesA02g14890	AesA02g25600	AesA02g09410	AesA02g17820	AesA15g08340	AesA17g07270	AesA04g07540	AesA07g11670	AesA05g00670	AesA04g13020
AesA02g21110	AesA02g20430	AesA02g09020	AesA02g15500	AesA02g06570	AesA02g10590	AesA04g02350	AesA04g14960	AesA02g14930	AesA02g25680	AesA02g09530	AesA02g17850	AesA15g09630	AesA17g07940	AesA04g07730	AesA07g11680	AesA05g00780	AesA04g13110
AesA02g21180	AesA02g20460	AesA02g09140	AesA02g15540	AesA02g06620	AesA02g10600	AesA04g02590	AesA04g15090	AesA02g15110	AesA02g25890	AesA02g09570	AesA02g18000	AesA15g09730	AesA17g08270	AesA04g07880	AesA07g11730	AesA05g00810	AesA04g13170
AesA02g21310	AesA02g20500	AesA02g09340	AesA02g15560	AesA02g06710	AesA02g10620	AesA04g02600	AesA04g15220	AesA02g15130	AesA02g26010	AesA02g09590	AesA02g18290	AesA15g09890	AesA17g08310	AesA04g08060	AesA07g11810	AesA05g00970	AesA04g13410
AesA02g21440	AesA02g20510	AesA02g09400	AesA02g15640	AesA02g06740	AesA02g10700	AesA04g02680	AesA04g15690	AesA02g15140	AesA02g26060	AesA02g09600	AesA02g18310	AesA15g11330	AesA17g08550	AesA04g08380	AesA07g11840	AesA05g01060	AesA04g13420
AesA02g21640	AesA02g20520	AesA02g09410	AesA02g15770	AesA02g06790	AesA02g10770	AesA04g02850	AesA05g00140	AesA02g15240	AesA02g26130	AesA02g09690	AesA02g18440	AesA15g12380	AesA17g08770	AesA04g08440	AesA07g11850	AesA05g01090	AesA04g13440
AesA02g21690	AesA02g20560	AesA02g09530	AesA02g15840	AesA02g06800	AesA02g10800	AesA04g02900	AesA05g00480	AesA02g15310	AesA02g26140	AesA02g09780	AesA02g18460	AesA15g12550	AesA17g10260	AesA04g08460	AesA07g11860	AesA05g01260	AesA04g13450
AesA02g21870	AesA02g20570	AesA02g09570	AesA02g16320	AesA02g06880	AesA02g10810	AesA04g03150	AesA05g00740	AesA02g15480	AesA02g26160	AesA02g09890	AesA02g18600	AesA15g12600	AesA17g10880	AesA04g08530	AesA07g12050	AesA05g01450	AesA04g13500
AesA02g22680	AesA02g20610	AesA02g09590	AesA02g16500	AesA02g07120	AesA02g10820	AesA04g03280	AesA05g00850	AesA02g15490	AesA02g26230	AesA02g09900	AesA02g18910	AesA15g12790	AesA17g11370	AesA04g08540	AesA07g12060	AesA05g01590	AesA04g13600
AesA02g22690	AesA02g20680	AesA02g09690	AesA02g16520	AesA02g07140	AesA02g10830	AesA04g03680	AesA05g00880	AesA02g15570	AesA02g26330	AesA02g09910	AesA02g19020	AesA15g13140	AesA17g11470	AesA04g08580	AesA07g12270	AesA05g01740	AesA04g13610
AesA02g22910	AesA02g20700	AesA02g09780	AesA02g16530	AesA02g07170	AesA02g10850	AesA04g03810	AesA05g01070	AesA02g15600	AesA02g26340	AesA02g09950	AesA02g19130	AesA15g14110	AesA17g12460	AesA04g08600	AesA07g12300	AesA05g01910	AesA04g13650
AesA02g23030	AesA02g20800	AesA02g09850	AesA02g16560	AesA02g07180	AesA02g10880	AesA04g03920	AesA05g01130	AesA02g15670	AesA02g26360	AesA02g09960	AesA02g19200	AesA15g14300	AesA17g12860	AesA04g08690	AesA07g12410	AesA05g01960	AesA04g13790
AesA02g23090	AesA02g20940	AesA02g09890	AesA02g16760	AesA02g07260	AesA02g10950	AesA04g03950	AesA05g01320	AesA02g15690	AesA02g26390	AesA02g09980	AesA02g19250	AesA15g15210	AesA17g14390	AesA04g08790	AesA07g12470	AesA05g02130	AesA04g13990
AesA02g23210	AesA02g20980	AesA02g09900	AesA02g16780	AesA02g07270	AesA02g11050	AesA04g04340	AesA05g01330	AesA02g15700	AesA02g26430	AesA02g10000	AesA02g19280	AesA15g15600	AesA17g15160	AesA04g08910	AesA07g12480	AesA05g02480	AesA04g14100
AesA02g23270	AesA02g21000	AesA02g09910	AesA02g16930	AesA02g07290	AesA02g11060	AesA04g04730	AesA05g01370	AesA02g15710	AesA02g26550	AesA02g10010	AesA02g19350	AesA15g15680	AesA17g15980	AesA04g08980	AesA07g12530	AesA05g02490	AesA04g14180
AesA02g23350	AesA02g21040	AesA02g09960	AesA02g17080	AesA02g07350	AesA02g11110	AesA04g04970	AesA05g02130	AesA02g15740	AesA03g00020	AesA02g10020	AesA02g19400	AesA15g15850	AesA17g16160	AesA04g09060	AesA07g12650	AesA05g02540	AesA04g14190
AesA02g23360	AesA02g21050	AesA02g09980	AesA02g17090	AesA02g07360	AesA02g11180	AesA04g05260	AesA05g02170	AesA02g15790	AesA03g00100	AesA02g10210	AesA02g19460	AesA16g00130	AesA17g16350	AesA04g09080	AesA07g12760	AesA05g02570	AesA04g14420
AesA02g23380	AesA02g21120	AesA02g10000	AesA02g17110	AesA02g07380	AesA02g11230	AesA04g05350	AesA05g02380	AesA02g15810	AesA03g00130	AesA02g10260	AesA02g19650	AesA16g00460	AesA17g16410	AesA04g09090	AesA07g13030	AesA05g02650	AesA04g14520
AesA02g23400	AesA02g21170	AesA02g10010	AesA02g17130	AesA02g07420	AesA02g11250	AesA04g05370	AesA05g02410	AesA02g15820	AesA03g00150	AesA02g10270	AesA02g19670	AesA16g01020	AesA17g16460	AesA04g09150	AesA07g13160	AesA05g02680	AesA04g14610
AesA02g23470	AesA02g21210	AesA02g10020	AesA02g17140	AesA02g07480	AesA02g11390	AesA04g05420	AesA05g02550	AesA02g15870	AesA03g00170	AesA02g10300	AesA02g19720	AesA16g01310	AesA17g16470	AesA04g09420	AesA07g13380	AesA05g02690	AesA04g14660
AesA02g23520	AesA02g21220	AesA02g10040	AesA02g17170	AesA02g07560	AesA02g11400	AesA04g05750	AesA05g02590	AesA02g15880	AesA03g00330	AesA02g10370	AesA02g19940	AesA16g01560	AesA17g16500	AesA04g09610	AesA07g13500	AesA05g02700	AesA04g14690
AesA02g23880	AesA02g21260	AesA02g10210	AesA02g17220	AesA02g07610	AesA02g11500	AesA04g05810	AesA05g02780	AesA02g15980	AesA03g00420	AesA02g10390	AesA02g19960	AesA16g01750	AesA17g16610	AesA04g09640	AesA07g13600	AesA05g02890	AesA04g14710
AesA02g24060	AesA02g21340	AesA02g10260	AesA02g17230	AesA02g07650	AesA02g11550	AesA04g05930	AesA05g02910	AesA02g15990	AesA03g00430	AesA02g10400	AesA02g19970	AesA16g01760	AesA17g17090	AesA04g09780	AesA07g13610	AesA05g03050	AesA04g14890
AesA02g24250	AesA02g21470	AesA02g10270	AesA02g17240	AesA02g07660	AesA02g11570	AesA04g06020	AesA05g02950	AesA02g16000	AesA03g00580	AesA02g10520	AesA02g19980	AesA16g02610	AesA17g17100	AesA04g10140	AesA07g13820	AesA05g03380	AesA04g15180
AesA02g24290	AesA02g21490	AesA02g10300	AesA02g17420	AesA02g07690	AesA02g11580	AesA04g06060	AesA05g03140	AesA02g16010	AesA03g00750	AesA02g10530	AesA02g20000	AesA16g02740	AesA17g17110	AesA04g10160	AesA07g13950	AesA05g03430	AesA04g15570
AesA02g24500	AesA02g21510	AesA02g10370	AesA02g17460	AesA02g07730	AesA02g11620	AesA04g06250	AesA05g03170	AesA02g16030	AesA03g00840	AesA02g10540	AesA02g20010	AesA16g02830	AesA17g17430	AesA04g10230	AesA07g14190	AesA05g03660	AesA04g15650
AesA02g24510	AesA02g21580	AesA02g10390	AesA02g17610	AesA02g07770	AesA02g11700	AesA04g06310	AesA05g03200	AesA02g16200	AesA03g00860	AesA02g10690	AesA02g20080	AesA16g03390	AesA17g17740	AesA04g10320	AesA07g14220	AesA05g03760	AesA05g00120
AesA02g24520	AesA02g21590	AesA02g10400	AesA02g17640	AesA02g07860	AesA02g11710	AesA04g06430	AesA05g03430	AesA02g16220	AesA03g01010	AesA02g10710	AesA02g20090	AesA16g03520	AesA17g17910	AesA04g10360	AesA07g14230	AesA05g03820	AesA05g00290
AesA02g24580	AesA02g21900	AesA02g10520	AesA02g17670	AesA02g07900	AesA02g11720	AesA04g06720	AesA05g03490	AesA02g16230	AesA03g01070	AesA02g10720	AesA02g20100	AesA16g03790	AesA17g18800	AesA04g10480	AesA07g14240	AesA05g04040	AesA05g00320
AesA02g24640	AesA02g22210	AesA02g10530	AesA02g17680	AesA02g07930	AesA02g11760	AesA04g06970	AesA05g03500	AesA02g16240	AesA03g01130	AesA02g10730	AesA02g20120	AesA16g04400	AesA18g00220	AesA04g10510	AesA07g14490	AesA05g04090	AesA05g00350
AesA02g24670	AesA02g22240	AesA02g10540	AesA02g17730	AesA02g07970	AesA02g11830	AesA04g06980	AesA05g03570	AesA02g16450	AesA03g01150	AesA02g10750	AesA02g20130	AesA16g04810	AesA18g00790	AesA04g10520	AesA07g14510	AesA05g04880	AesA05g00470
AesA02g24720	AesA02g22250	AesA02g10570	AesA02g17750	AesA02g07980	AesA02g11840	AesA04g07070	AesA05g03670	AesA02g16490	AesA03g01180	AesA02g10760	AesA02g20180	AesA16g05160	AesA18g01310	AesA04g10690	AesA07g14570	AesA05g04890	AesA05g00630
AesA02g24750	AesA02g22320	AesA02g10580	AesA02g17810	AesA02g08000	AesA02g11850	AesA04g07250	AesA05g04060	AesA02g16540	AesA03g01210	AesA02g10870	AesA02g20210	AesA16g05400	AesA18g01330	AesA04g10700	AesA07g14590	AesA05g05380	AesA05g00690
AesA02g25080	AesA02g22530	AesA02g10690	AesA02g17820	AesA02g08040	AesA02g11860	AesA04g07370	AesA05g04120	AesA02g16720	AesA03g01280	AesA02g10900	AesA02g20230	AesA16g05580	AesA18g01360	AesA04g10710	AesA07g14600	AesA05g05710	AesA05g00860
AesA02g25090	AesA02g22620	AesA02g10710	AesA02g18000	AesA02g08120	AesA02g11940	AesA04g07500	AesA05g04130	AesA02g16750	AesA03g01390	AesA02g10910	AesA02g20240	AesA16g05930	AesA18g01370	AesA04g10770	AesA07g14610	AesA05g06230	AesA05g01360
AesA02g25200	AesA02g22640	AesA02g10720	AesA02g18190	AesA02g08220	AesA02g11960	AesA04g07730	AesA05g04190	AesA02g16800	AesA03g01520	AesA02g11000	AesA02g20270	AesA16g05960	AesA18g01480	AesA04g10990	AesA07g14650	AesA05g06550	AesA05g01400
AesA02g25390	AesA02g22650	AesA02g10730	AesA02g18290	AesA02g08230	AesA02g11970	AesA04g07830	AesA05g04230	AesA02g16820	AesA03g01550	AesA02g11090	AesA02g20330	AesA16g06400	AesA18g02420	AesA04g11030	AesA07g14970	AesA05g06570	AesA05g01780
AesA02g25420	AesA02g22870	AesA02g10750	AesA02g18310	AesA02g08260	AesA02g11980	AesA04g08130	AesA05g04420	AesA02g16890	AesA03g01560	AesA02g11140	AesA02g20430	AesA16g06450	AesA18g03060	AesA04g11130	AesA07g14990	AesA05g06660	AesA05g01790
AesA02g25460	AesA02g22920	AesA02g10760	AesA02g18370	AesA02g08340	AesA02g12010	AesA04g08150	AesA05g04640	AesA02g16900	AesA03g01610	AesA02g11220	AesA02g20490	AesA16g07080	AesA18g03200	AesA04g11140	AesA07g15100	AesA05g06800	AesA05g02120
AesA02g25610	AesA02g22970	AesA02g10840	AesA02g18440	AesA02g08510	AesA02g12140	AesA04g08230	AesA05g04830	AesA02g16960	AesA03g01630	AesA02g11240	AesA02g20500	AesA16g07300	AesA18g03310	AesA04g11330	AesA07g15200	AesA05g06880	AesA05g02180
AesA02g25650	AesA02g23100	AesA02g10870	AesA02g18580	AesA02g08530	AesA02g12160	AesA04g08240	AesA05g04880	AesA02g16980	AesA03g01640	AesA02g11270	AesA02g20510	AesA16g07350	AesA18g05040	AesA04g11410	AesA07g15390	AesA05g06950	AesA05g02390
AesA02g25670	AesA02g23110	AesA02g10900	AesA02g18600	AesA02g08580	AesA02g12220	AesA04g08290	AesA05g05030	AesA02g16990	AesA03g01750	AesA02g11290	AesA02g20560	AesA16g07870	AesA18g06950	AesA04g11690	AesA07g15420	AesA05g06970	AesA05g02410
AesA02g25740	AesA02g23120	AesA02g10910	AesA02g18750	AesA02g08640	AesA02g12240	AesA04g08390	AesA05g05100	AesA02g17000	AesA03g01770	AesA02g11300	AesA02g20580	AesA16g08040	AesA18g07320	AesA04g12100	AesA07g15470	AesA05g07040	AesA05g02420
AesA02g25940	AesA02g23330	AesA02g10960	AesA02g18890	AesA02g08650	AesA02g12270	AesA04g08460	AesA05g05120	AesA02g17010	AesA03g01800	AesA02g11310	AesA02g20610	AesA16g08100	AesA18g07880	AesA04g12190	AesA07g15550	AesA05g07310	AesA05g02750
AesA02g25990	AesA02g23440	AesA02g11000	AesA02g18910	AesA02g08670	AesA02g12350	AesA04g08480	AesA05g05150	AesA02g17280	AesA03g01810	AesA02g11330	AesA02g20690	AesA16g08540	AesA18g08290	AesA04g12280	AesA07g15580	AesA05g07500	AesA05g02790
AesA02g26180	AesA02g23450	AesA02g11090	AesA02g19000	AesA02g08690	AesA02g12450	AesA04g08570	AesA05g05190	AesA02g17350	AesA03g01870	AesA02g11410	AesA02g20700	AesA16g08650	AesA18g08370	AesA04g12300	AesA07g15640	AesA05g07680	AesA05g02800
AesA03g00040	AesA02g23510	AesA02g11140	AesA02g19020	AesA02g08780	AesA02g12510	AesA04g08750	AesA05g05400	AesA02g17370	AesA03g02050	AesA02g11650	AesA02g20970	AesA16g08780	AesA18g08380	AesA04g12310	AesA07g15660	AesA05g07810	AesA05g02940
AesA03g00200	AesA02g23530	AesA02g11220	AesA02g19130	AesA02g08900	AesA02g12580	AesA04g08910	AesA05g06100	AesA02g17400	AesA03g02270	AesA02g11660	AesA02g20980	AesA16g09410	AesA18g08570	AesA04g12570	AesA07g15750	AesA05g07910	AesA05g03020
AesA03g00320	AesA02g23590	AesA02g11240	AesA02g19200	AesA02g08910	AesA02g12590	AesA04g09080	AesA05g06200	AesA02g17410	AesA03g02560	AesA02g11920	AesA02g21050	AesA16g09720	AesA18g08870	AesA04g12810	AesA07g15840	AesA05g07960	AesA05g03070
AesA03g00460	AesA02g23600	AesA02g11270	AesA02g19250	AesA02g08980	AesA02g12770	AesA04g09160	AesA05g06230	AesA02g17490	AesA03g02590	AesA02g11990	AesA02g21120	AesA16g10130	AesA18g09190	AesA04g12830	AesA08g00080	AesA05g07970	AesA05g03090
AesA03g00610	AesA02g23610	AesA02g11280	AesA02g19280	AesA02g08990	AesA02g12780	AesA04g09180	AesA05g06500	AesA02g17500	AesA03g02630	AesA02g12000	AesA02g21210	AesA16g10410	AesA18g09250	AesA04g12980	AesA08g00570	AesA05g08080	AesA05g03140
AesA03g00760	AesA02g23620	AesA02g11290	AesA02g19320	AesA02g09000	AesA02g12950	AesA04g09270	AesA05g06570	AesA02g17520	AesA03g02670	AesA02g12060	AesA02g21230	AesA16g12010	AesA18g09410	AesA04g13140	AesA08g00770	AesA05g08140	AesA05g03360
AesA03g00790	AesA02g23640	AesA02g11300	AesA02g19350	AesA02g09020	AesA02g12960	AesA04g09280	AesA05g06660	AesA02g17530	AesA03g02700	AesA02g12070	AesA02g21260	AesA16g12020	AesA18g11850	AesA04g13230	AesA08g01010	AesA05g08290	AesA05g03390
AesA03g00800	AesA02g23650	AesA02g11310	AesA02g19390	AesA02g09060	AesA02g12970	AesA04g09390	AesA05g06700	AesA02g17560	AesA03g02890	AesA02g12330	AesA02g21350	AesA16g12200	AesA18g12550	AesA04g13240	AesA08g01240	AesA05g08500	AesA05g03400
AesA03g00910	AesA02g23750	AesA02g11330	AesA02g19410	AesA02g09340	AesA02g13020	AesA04g09420	AesA05g06950	AesA02g17690	AesA03g02910	AesA02g12460	AesA02g21470	AesA16g12550	AesA18g13000	AesA04g13290	AesA08g01960	AesA05g08550	AesA05g03410
AesA03g00980	AesA02g23780	AesA02g11410	AesA02g19460	AesA02g09400	AesA02g13110	AesA04g09430	AesA05g06970	AesA02g17720	AesA03g02980	AesA02g12480	AesA02g21510	AesA16g13010	AesA18g13120	AesA04g13830	AesA08g02230	AesA05g08560	AesA05g03450
AesA03g01020	AesA02g23840	AesA02g11510	AesA02g19510	AesA02g09410	AesA02g13120	AesA04g09520	AesA05g07110	AesA02g17780	AesA03g03000	AesA02g12490	AesA02g21580	AesA16g14720	AesA18g13400	AesA04g13850	AesA08g02290	AesA05g08590	AesA05g03480
AesA03g01040	AesA02g23850	AesA02g11640	AesA02g19570	AesA02g09530	AesA02g13130	AesA04g09560	AesA05g07440	AesA02g17860	AesA03g03120	AesA02g12520	AesA02g21740	AesA16g15330	AesA18g13490	AesA04g13940	AesA08g02320	AesA05g08770	AesA05g03570
AesA03g01050	AesA02g23930	AesA02g11650	AesA02g19650	AesA02g09570	AesA02g13210	AesA04g09590	AesA05g07780	AesA02g17870	AesA03g03810	AesA02g12530	AesA02g22190	AesA16g16620	AesA18g13540	AesA04g14150	AesA08g02750	AesA05g08810	AesA05g04060
AesA03g01080	AesA02g24130	AesA02g11660	AesA02g19670	AesA02g09590	AesA02g13300	AesA04g09630	AesA05g07990	AesA02g18050	AesA03g04230	AesA02g12550	AesA02g22210	AesA17g00490	AesA18g13550	AesA04g14160	AesA08g02760	AesA05g09180	AesA05g04270
AesA03g01120	AesA02g24140	AesA02g11740	AesA02g19720	AesA02g09600	AesA02g13390	AesA04g09730	AesA05g08090	AesA02g18300	AesA03g04280	AesA02g12560	AesA02g22250	AesA17g00550	AesA18g13730	AesA04g14170	AesA08g02900	AesA05g09400	AesA05g04480
AesA03g01230	AesA02g24150	AesA02g11920	AesA02g19770	AesA02g09690	AesA02g13450	AesA04g09740	AesA05g08110	AesA02g18450	AesA03g04500	AesA02g12700	AesA02g22290	AesA17g01510	AesA18g13790	AesA04g14400	AesA08g03210	AesA05g09420	AesA05g05030
AesA03g01400	AesA02g24270	AesA02g11990	AesA02g19800	AesA02g09780	AesA02g13490	AesA04g09750	AesA05g08350	AesA02g18500	AesA03g04510	AesA02g12750	AesA02g22320	AesA17g02360	AesA18g14270	AesA04g14410	AesA08g03850	AesA05g09510	AesA05g05100
AesA03g01450	AesA02g24330	AesA02g12000	AesA02g19940	AesA02g09850	AesA02g13500	AesA04g09770	AesA05g08360	AesA02g18620	AesA03g04540	AesA02g12760	AesA02g22460	AesA17g04010	AesA18g14630	AesA04g14530	AesA08g04130	AesA05g09620	AesA05g05140
AesA03g01740	AesA02g24370	AesA02g12070	AesA02g19960	AesA02g09890	AesA02g13560	AesA04g09910	AesA05g08440	AesA02g18680	AesA03g04560	AesA02g12790	AesA02g22650	AesA17g04340	AesA18g14830	AesA04g14590	AesA08g04180	AesA05g09790	AesA05g05260
AesA03g01930	AesA02g24460	AesA02g12180	AesA02g19970	AesA02g09900	AesA02g13620	AesA04g10020	AesA05g08670	AesA02g18790	AesA03g04590	AesA02g12840	AesA02g22660	AesA17g04820	AesA18g14990	AesA04g14630	AesA08g04590	AesA05g09930	AesA05g05400
AesA03g01960	AesA02g24480	AesA02g12200	AesA02g19980	AesA02g09910	AesA02g13630	AesA04g10040	AesA05g08770	AesA02g18860	AesA03g04620	AesA02g12880	AesA02g22830	AesA17g05700	AesA18g15220	AesA04g14990	AesA08g04790	AesA05g09940	AesA05g05500
AesA03g02080	AesA02g24570	AesA02g12330	AesA02g20000	AesA02g09940	AesA02g13640	AesA04g10140	AesA05g08800	AesA02g18930	AesA03g04650	AesA02g12890	AesA02g22970	AesA17g05710	AesA18g15230	AesA04g15010	AesA08g04950	AesA05g10000	AesA05g05510
AesA03g02100	AesA02g24680	AesA02g12460	AesA02g20070	AesA02g09960	AesA02g13700	AesA04g10320	AesA05g08820	AesA02g18940	AesA03g04690	AesA02g12940	AesA02g23040	AesA17g05720	AesA18g15780	AesA04g15310	AesA08g05020	AesA05g10270	AesA05g05890
AesA03g02120	AesA02g24690	AesA02g12490	AesA02g20100	AesA02g09980	AesA02g13760	AesA04g10470	AesA05g08860	AesA02g19230	AesA03g04840	AesA02g13070	AesA02g23110	AesA17g06570	AesA18g16360	AesA04g15360	AesA08g05260	AesA05g10560	AesA05g06120
AesA03g02180	AesA02g24700	AesA02g12520	AesA02g20130	AesA02g10000	AesA02g13780	AesA04g10530	AesA05g08910	AesA02g19240	AesA03g04870	AesA02g13080	AesA02g23120	AesA17g07250	AesA18g16390	AesA04g15370	AesA08g05440	AesA05g10570	AesA05g06200
AesA03g02220	AesA02g24710	AesA02g12530	AesA02g20180	AesA02g10010	AesA02g13870	AesA04g10540	AesA05g08920	AesA02g19260	AesA03g04890	AesA02g13100	AesA02g23190	AesA17g07430	AesA18g16420	AesA04g15510	AesA08g05450	AesA05g10680	AesA05g06370
AesA03g02300	AesA02g24740	AesA02g12550	AesA02g20210	AesA02g10020	AesA02g13880	AesA04g10650	AesA05g09310	AesA02g19300	AesA03g05040	AesA02g13170	AesA02g23430	AesA17g07480	AesA18g16900	AesA04g15610	AesA08g05790	AesA05g10740	AesA05g06760
AesA03g02340	AesA02g24800	AesA02g12560	AesA02g20230	AesA02g10040	AesA02g13940	AesA04g10710	AesA05g09330	AesA02g19310	AesA03g05180	AesA02g13220	AesA02g23440	AesA17g08880	AesA18g17070	AesA04g15680	AesA08g06090	AesA05g11080	AesA05g06830
AesA03g02420	AesA02g24830	AesA02g12700	AesA02g20240	AesA02g10210	AesA02g13960	AesA04g10720	AesA05g09620	AesA02g19550	AesA03g05230	AesA02g13300	AesA02g23450	AesA17g09710	AesA18g17250	AesA05g00180	AesA08g06140	AesA05g11130	AesA05g06890
AesA03g02440	AesA02g24840	AesA02g12750	AesA02g20270	AesA02g10260	AesA02g13970	AesA04g10990	AesA05g09670	AesA02g19740	AesA03g05260	AesA02g13360	AesA02g23500	AesA17g10190	AesA18g17370	AesA05g00210	AesA08g06300	AesA05g11310	AesA05g07060
AesA03g02550	AesA02g24920	AesA02g12760	AesA02g20330	AesA02g10270	AesA02g14040	AesA04g11000	AesA05g09930	AesA02g19760	AesA03g05540	AesA02g13370	AesA02g23510	AesA17g10200	AesA18g17380	AesA05g00300	AesA08g06400	AesA05g11360	AesA05g07420
AesA03g02650	AesA02g25000	AesA02g12830	AesA02g20380	AesA02g10300	AesA02g14130	AesA04g11070	AesA05g09940	AesA02g19810	AesA03g05600	AesA02g13410	AesA02g23540	AesA17g10530	AesA18g17760	AesA05g00340	AesA08g06580	AesA05g11940	AesA05g07570
AesA03g02720	AesA02g25100	AesA02g12840	AesA02g20430	AesA02g10370	AesA02g14140	AesA04g11080	AesA05g10250	AesA02g19820	AesA03g05650	AesA02g13510	AesA02g23600	AesA17g10830	AesA18g18750	AesA05g00360	AesA08g06770	AesA05g12040	AesA05g07870
AesA03g02780	AesA02g25170	AesA02g12880	AesA02g20490	AesA02g10390	AesA02g14160	AesA04g11130	AesA05g10540	AesA02g19840	AesA03g05760	AesA02g13600	AesA02g23640	AesA17g10930	AesA18g18760	AesA05g00420	AesA08g06780	AesA05g12210	AesA05g08280
AesA03g02800	AesA02g25290	AesA02g12890	AesA02g20500	AesA02g10400	AesA02g14170	AesA04g11140	AesA05g10570	AesA02g19860	AesA03g05860	AesA02g13610	AesA02g23650	AesA17g12110	AesA18g19210	AesA05g00440	AesA08g06800	AesA05g12510	AesA05g08440
AesA03g02810	AesA02g25340	AesA02g12940	AesA02g20510	AesA02g10430	AesA02g14220	AesA04g11440	AesA05g10750	AesA02g19900	AesA03g05880	AesA02g13800	AesA02g23730	AesA17g13730	AesA18g19550	AesA05g00500	AesA08g06890	AesA05g12910	AesA05g08520
AesA03g02840	AesA02g25440	AesA02g13070	AesA02g20560	AesA02g10520	AesA02g14240	AesA04g11470	AesA05g10870	AesA02g20050	AesA03g05920	AesA02g13830	AesA02g23770	AesA17g14890	AesA18g20190	AesA05g00540	AesA08g07300	AesA05g13060	AesA05g08800
AesA03g02850	AesA02g25520	AesA02g13080	AesA02g20690	AesA02g10530	AesA02g14270	AesA04g11670	AesA05g10920	AesA02g20060	AesA03g05950	AesA02g14050	AesA02g23820	AesA17g14900	AesA18g20260	AesA05g00590	AesA08g07590	AesA05g13140	AesA05g09000
AesA03g02870	AesA02g25550	AesA02g13100	AesA02g20700	AesA02g10540	AesA02g14300	AesA04g11690	AesA05g11300	AesA02g20280	AesA03g06020	AesA02g14080	AesA02g23850	AesA17g15030	AesA18g21250	AesA05g00810	AesA08g07940	AesA05g13250	AesA05g09190
AesA03g02900	AesA02g25560	AesA02g13160	AesA02g20730	AesA02g10690	AesA02g14340	AesA04g11710	AesA05g11760	AesA02g20300	AesA03g06030	AesA02g14100	AesA02g23900	AesA17g15280	AesA19g01620	AesA05g01060	AesA08g08160	AesA05g13450	AesA05g09310
AesA03g03040	AesA02g25600	AesA02g13170	AesA02g20750	AesA02g10710	AesA02g14350	AesA04g11800	AesA05g11900	AesA02g20310	AesA03g06050	AesA02g14120	AesA02g23910	AesA17g15420	AesA19g05480	AesA05g01090	AesA08g08230	AesA05g13780	AesA05g09360
AesA03g03150	AesA02g25630	AesA02g13180	AesA02g20980	AesA02g10720	AesA02g14370	AesA04g11810	AesA05g12040	AesA02g20320	AesA03g06060	AesA02g14180	AesA02g23930	AesA17g15650	AesA19g05760	AesA05g01260	AesA08g08250	AesA05g14000	AesA05g09680
AesA03g03170	AesA02g25680	AesA02g13200	AesA02g21050	AesA02g10730	AesA02g14380	AesA04g11820	AesA05g12160	AesA02g20400	AesA03g06100	AesA02g14200	AesA02g24040	AesA17g16990	AesA19g06260	AesA05g01370	AesA08g08270	AesA05g14290	AesA05g10210
AesA03g03180	AesA02g25800	AesA02g13220	AesA02g21120	AesA02g10750	AesA02g14400	AesA04g11840	AesA05g12210	AesA02g20640	AesA03g06110	AesA02g14210	AesA02g24080	AesA17g17070	AesA19g07120	AesA05g01620	AesA08g08730	AesA05g14320	AesA05g10220
AesA03g03210	AesA02g25880	AesA02g13260	AesA02g21130	AesA02g10760	AesA02g14410	AesA04g11890	AesA05g12380	AesA02g20650	AesA03g06310	AesA02g14250	AesA02g24090	AesA17g17400	AesA19g08150	AesA05g01740	AesA08g09020	AesA05g14360	AesA05g10390
AesA03g03260	AesA02g25900	AesA02g13360	AesA02g21210	AesA02g10870	AesA02g14430	AesA04g11920	AesA05g12520	AesA02g20740	AesA03g06410	AesA02g14260	AesA02g24150	AesA17g17790	AesA19g09050	AesA05g01820	AesA08g09340	AesA05g14440	AesA05g10420
AesA03g03300	AesA02g25920	AesA02g13370	AesA02g21230	AesA02g10900	AesA02g14450	AesA04g12000	AesA05g12620	AesA02g20860	AesA03g06430	AesA02g14290	AesA02g24160	AesA17g17850	AesA19g09190	AesA05g01860	AesA08g09490	AesA05g14580	AesA05g10430
AesA03g03320	AesA02g26000	AesA02g13410	AesA02g21260	AesA02g10910	AesA02g14490	AesA04g12140	AesA05g12760	AesA02g21070	AesA03g06440	AesA02g14390	AesA02g24260	AesA17g18010	AesA19g09570	AesA05g01960	AesA08g09780	AesA05g14590	AesA05g10640
AesA03g03410	AesA02g26120	AesA02g13510	AesA02g21300	AesA02g10930	AesA02g14500	AesA04g12300	AesA05g12880	AesA02g21110	AesA03g06530	AesA02g14420	AesA02g24270	AesA17g18080	AesA19g09680	AesA05g02180	AesA08g09800	AesA05g14700	AesA05g10780
AesA03g03420	AesA02g26130	AesA02g13520	AesA02g21470	AesA02g10960	AesA02g14550	AesA04g12440	AesA05g12900	AesA02g21640	AesA03g06580	AesA02g14520	AesA02g24360	AesA17g19300	AesA19g10650	AesA05g02420	AesA08g09810	AesA05g14710	AesA05g10820
AesA03g03440	AesA02g26140	AesA02g13600	AesA02g21580	AesA02g10990	AesA02g14590	AesA04g12480	AesA05g12980	AesA02g21690	AesA03g06610	AesA02g14530	AesA02g24370	AesA18g00170	AesA19g11070	AesA05g02480	AesA08g09840	AesA05g14810	AesA05g10870
AesA03g03450	AesA02g26160	AesA02g13610	AesA02g21740	AesA02g11000	AesA02g14700	AesA04g12530	AesA05g13160	AesA02g21870	AesA03g06790	AesA02g14670	AesA02g24460	AesA18g00180	AesA19g11280	AesA05g02490	AesA08g10350	AesA05g14820	AesA05g11060
AesA03g03460	AesA02g26270	AesA02g13800	AesA02g22190	AesA02g11020	AesA02g14710	AesA04g12760	AesA05g13190	AesA02g22230	AesA03g06820	AesA02g14740	AesA02g24540	AesA18g00290	AesA19g12520	AesA05g02540	AesA08g10660	AesA05g14830	AesA05g11090
AesA03g03510	AesA02g26310	AesA02g13830	AesA02g22210	AesA02g11080	AesA02g14780	AesA04g12830	AesA05g13250	AesA02g22240	AesA03g06850	AesA02g14890	AesA02g24570	AesA18g00340	AesA19g12640	AesA05g02570	AesA08g10870	AesA06g00060	AesA05g11250
AesA03g03640	AesA02g26330	AesA02g13850	AesA02g22250	AesA02g11090	AesA02g14790	AesA04g12840	AesA05g13380	AesA02g22680	AesA03g06930	AesA02g14930	AesA02g24690	AesA18g00500	AesA19g12680	AesA05g02630	AesA08g11060	AesA06g00080	AesA05g11520
AesA03g03680	AesA02g26340	AesA02g14050	AesA02g22320	AesA02g11140	AesA02g14850	AesA04g12880	AesA05g13480	AesA02g22690	AesA03g06990	AesA02g15110	AesA02g24700	AesA18g01620	AesA19g13480	AesA05g02640	AesA08g11320	AesA06g00240	AesA05g12010
AesA03g03740	AesA02g26360	AesA02g14080	AesA02g22380	AesA02g11270	AesA02g14860	AesA04g13110	AesA05g13490	AesA02g22820	AesA03g07020	AesA02g15130	AesA02g24780	AesA18g02010	AesA19g13610	AesA05g02650	AesA08g11440	AesA06g00250	AesA05g12060
AesA03g03750	AesA02g26380	AesA02g14100	AesA02g22460	AesA02g11290	AesA02g14880	AesA04g13130	AesA05g13570	AesA02g22910	AesA03g07030	AesA02g15140	AesA02g24830	AesA18g02020	AesA19g15500	AesA05g02700	AesA08g12090	AesA06g00680	AesA05g12110
AesA03g03870	AesA02g26390	AesA02g14180	AesA02g22660	AesA02g11300	AesA02g14920	AesA04g13150	AesA05g13650	AesA02g23020	AesA03g07060	AesA02g15240	AesA02g24840	AesA18g02130	AesA19g16020	AesA05g02710	AesA08g12150	AesA06g00730	AesA05g12290
AesA03g03880	AesA03g00020	AesA02g14190	AesA02g22830	AesA02g11310	AesA02g14940	AesA04g13160	AesA05g13760	AesA02g23030	AesA03g07250	AesA02g15310	AesA02g24920	AesA18g02200	AesA19g16030	AesA05g02800	AesA08g12350	AesA06g00760	AesA05g12820
AesA03g03890	AesA03g00030	AesA02g14200	AesA02g22890	AesA02g11330	AesA02g15000	AesA04g13190	AesA05g13950	AesA02g23070	AesA03g07260	AesA02g15350	AesA02g24940	AesA18g04150	AesA19g16040	AesA05g03040	AesA08g12410	AesA06g00840	AesA05g13360
AesA03g03900	AesA03g00070	AesA02g14210	AesA02g22970	AesA02g11350	AesA02g15040	AesA04g13220	AesA05g14180	AesA02g23090	AesA03g07320	AesA02g15480	AesA02g24950	AesA18g04710	AesA19g16920	AesA05g03050	AesA08g12480	AesA06g00940	AesA05g13390
AesA03g03930	AesA03g00090	AesA02g14250	AesA02g23040	AesA02g11410	AesA02g15050	AesA04g13230	AesA05g14320	AesA02g23350	AesA03g07570	AesA02g15490	AesA02g24970	AesA18g04750	AesA19g18290	AesA05g03320	AesA08g13100	AesA06g01450	AesA05g13570
AesA03g03940	AesA03g00130	AesA02g14260	AesA02g23190	AesA02g11640	AesA02g15150	AesA04g13430	AesA05g14370	AesA02g23360	AesA03g07660	AesA02g15570	AesA02g25000	AesA18g04890	AesA19g18700	AesA05g03520	AesA08g14110	AesA06g01620	AesA05g13580
AesA03g04170	AesA03g00150	AesA02g14290	AesA02g23430	AesA02g11650	AesA02g15160	AesA04g13570	AesA05g14440	AesA02g23380	AesA03g07670	AesA02g15670	AesA02g25170	AesA18g06760	AesA19g18980	AesA05g03780	AesA08g14310	AesA06g01650	AesA05g13590
AesA03g04250	AesA03g00180	AesA02g14390	AesA02g23440	AesA02g11660	AesA02g15170	AesA04g13600	AesA05g14710	AesA02g23390	AesA03g07750	AesA02g15680	AesA02g25180	AesA18g07730	AesA19g20490	AesA05g03940	AesA08g14570	AesA06g01680	AesA05g13610
AesA03g04260	AesA03g00260	AesA02g14420	AesA02g23450	AesA02g11920	AesA02g15250	AesA04g13610	AesA05g14800	AesA02g23400	AesA03g08280	AesA02g15690	AesA02g25190	AesA18g09020	AesA19g20670	AesA05g03990	AesA08g15400	AesA06g01770	AesA05g13640
AesA03g04270	AesA03g00330	AesA02g14520	AesA02g23500	AesA02g11990	AesA02g15290	AesA04g13650	AesA05g14860	AesA02g23470	AesA03g08300	AesA02g15700	AesA02g25250	AesA18g09080	AesA19g20870	AesA05g04130	AesA08g15600	AesA06g01780	AesA05g13660
AesA03g04300	AesA03g00360	AesA02g14530	AesA02g23510	AesA02g12000	AesA02g15340	AesA04g13780	AesA05g14950	AesA02g23720	AesA03g08420	AesA02g15710	AesA02g25290	AesA18g09540	AesA20g01510	AesA05g04470	AesA08g15620	AesA06g01800	AesA05g13730
AesA03g04330	AesA03g00430	AesA02g14670	AesA02g23540	AesA02g12020	AesA02g15380	AesA04g13850	AesA05g14970	AesA02g24250	AesA03g08450	AesA02g15740	AesA02g25300	AesA18g10080	AesA20g02130	AesA05g04880	AesA08g15960	AesA06g01850	AesA05g13740
AesA03g04340	AesA03g00580	AesA02g14690	AesA02g23590	AesA02g12060	AesA02g15430	AesA04g13890	AesA05g15110	AesA02g24290	AesA03g08520	AesA02g15790	AesA02g25310	AesA18g10190	AesA20g02150	AesA05g05100	AesA08g16580	AesA06g02250	AesA05g13750
AesA03g04380	AesA03g00750	AesA02g14740	AesA02g23600	AesA02g12070	AesA02g15450	AesA04g13930	AesA05g15160	AesA02g24380	AesA03g08570	AesA02g15810	AesA02g25320	AesA18g10220	AesA20g02480	AesA05g05150	AesA08g16890	AesA06g02440	AesA05g13890
AesA03g04390	AesA03g01010	AesA02g14770	AesA02g23630	AesA02g12180	AesA02g15470	AesA04g13940	AesA06g00160	AesA02g24390	AesA03g08670	AesA02g15820	AesA02g25400	AesA18g10630	AesA20g02880	AesA05g05170	AesA08g17580	AesA06g02630	AesA05g13900
AesA03g04400	AesA03g01070	AesA02g14890	AesA02g23640	AesA02g12200	AesA02g15500	AesA04g14090	AesA06g00350	AesA02g24510	AesA03g08700	AesA02g15870	AesA02g25440	AesA18g11490	AesA20g02940	AesA05g05630	AesA08g17720	AesA06g02640	AesA05g13910
AesA03g04440	AesA03g01150	AesA02g15130	AesA02g23650	AesA02g12260	AesA02g15530	AesA04g14150	AesA06g00410	AesA02g24520	AesA03g09090	AesA02g15880	AesA02g25470	AesA18g11920	AesA20g02960	AesA05g05720	AesA08g17800	AesA06g02980	AesA05g14030
AesA03g04480	AesA03g01180	AesA02g15140	AesA02g23660	AesA02g12330	AesA02g15540	AesA04g14300	AesA06g00470	AesA02g24580	AesA03g09240	AesA02g15890	AesA02g25550	AesA18g12040	AesA20g03280	AesA05g05750	AesA08g17840	AesA06g02990	AesA05g14150
AesA03g04610	AesA03g01200	AesA02g15240	AesA02g23700	AesA02g12340	AesA02g15560	AesA04g14400	AesA06g00480	AesA02g24640	AesA03g09350	AesA02g15980	AesA02g25600	AesA18g12100	AesA20g03820	AesA05g05800	AesA08g18540	AesA06g03070	AesA05g14180
AesA03g04660	AesA03g01210	AesA02g15270	AesA02g23730	AesA02g12390	AesA02g15630	AesA04g14470	AesA06g00620	AesA02g24650	AesA03g09430	AesA02g15990	AesA02g25680	AesA18g12430	AesA20g05040	AesA05g05900	AesA08g19120	AesA06g03110	AesA05g14260
AesA03g04670	AesA03g01220	AesA02g15310	AesA02g23750	AesA02g12460	AesA02g15640	AesA04g14480	AesA06g00730	AesA02g24660	AesA03g09470	AesA02g16000	AesA02g25840	AesA18g13100	AesA20g06940	AesA05g05910	AesA08g19160	AesA06g03170	AesA05g14280
AesA03g04740	AesA03g01260	AesA02g15350	AesA02g23820	AesA02g12470	AesA02g15770	AesA04g14700	AesA06g00950	AesA02g24670	AesA03g09680	AesA02g16010	AesA02g25890	AesA18g13740	AesA20g07560	AesA05g06590	AesA08g19220	AesA06g03290	AesA05g14640
AesA03g04770	AesA03g01270	AesA02g15480	AesA02g23850	AesA02g12490	AesA02g15840	AesA04g14990	AesA06g01050	AesA02g24720	AesA03g09820	AesA02g16030	AesA02g26010	AesA18g14000	AesA20g07570	AesA05g06650	AesA08g19340	AesA06g03550	AesA05g14730
AesA03g05110	AesA03g01320	AesA02g15490	AesA02g23890	AesA02g12520	AesA02g16300	AesA04g15050	AesA06g01150	AesA02g24750	AesA03g09870	AesA02g16190	AesA02g26060	AesA18g14730	AesA20g08960	AesA05g06680	AesA08g19720	AesA06g03690	AesA05g14970
AesA03g05120	AesA03g01330	AesA02g15570	AesA02g23900	AesA02g12530	AesA02g16320	AesA04g15080	AesA06g01290	AesA02g24810	AesA03g10070	AesA02g16200	AesA02g26130	AesA18g15620	AesA20g09630	AesA05g06880	AesA08g20530	AesA06g04200	AesA05g15010
AesA03g05130	AesA03g01390	AesA02g15580	AesA02g23910	AesA02g12550	AesA02g16360	AesA04g15110	AesA06g01460	AesA02g24820	AesA03g10110	AesA02g16220	AesA02g26140	AesA18g15670	AesA20g11630	AesA05g06960	AesA08g20610	AesA06g04270	AesA05g15020
AesA03g05250	AesA03g01500	AesA02g15610	AesA02g24040	AesA02g12560	AesA02g16500	AesA04g15180	AesA06g01580	AesA02g24910	AesA03g10300	AesA02g16230	AesA02g26160	AesA18g15820	AesA20g11640	AesA05g07180	AesA08g20650	AesA06g04450	AesA05g15050
AesA03g05300	AesA03g01550	AesA02g15620	AesA02g24080	AesA02g12670	AesA02g16510	AesA04g15230	AesA06g01650	AesA02g24960	AesA03g10310	AesA02g16240	AesA02g26330	AesA18g17040	AesA20g11850	AesA05g07190	AesA08g20810	AesA06g04580	AesA05g15110
AesA03g05350	AesA03g01600	AesA02g15670	AesA02g24090	AesA02g12700	AesA02g16520	AesA04g15400	AesA06g01700	AesA02g25020	AesA03g10400	AesA02g16450	AesA02g26340	AesA18g17340	AesA20g12870	AesA05g07450	AesA08g20850	AesA06g05680	AesA05g15230
AesA03g05380	AesA03g01630	AesA02g15680	AesA02g24150	AesA02g12710	AesA02g16530	AesA04g15420	AesA06g01770	AesA02g25090	AesA03g10440	AesA02g16460	AesA02g26350	AesA18g17400	AesA21g00320	AesA05g07680	AesA08g21060	AesA06g05910	AesA05g15240
AesA03g05430	AesA03g01710	AesA02g15690	AesA02g24260	AesA02g12750	AesA02g16550	AesA04g15540	AesA06g01890	AesA02g25200	AesA03g10520	AesA02g16490	AesA02g26360	AesA18g18260	AesA21g00330	AesA05g07760	AesA08g21110	AesA06g05920	AesA06g00160
AesA03g05460	AesA03g01750	AesA02g15700	AesA02g24270	AesA02g12760	AesA02g16560	AesA04g15560	AesA06g01930	AesA02g25390	AesA03g10560	AesA02g16540	AesA02g26390	AesA18g18370	AesA21g01140	AesA05g07800	AesA08g21180	AesA06g05930	AesA06g00200
AesA03g05480	AesA03g01800	AesA02g15710	AesA02g24360	AesA02g12790	AesA02g16570	AesA04g15580	AesA06g01950	AesA02g25420	AesA03g10570	AesA02g16570	AesA02g26430	AesA18g18530	AesA21g01620	AesA05g07810	AesA08g21420	AesA06g06160	AesA06g00310
AesA03g05490	AesA03g01920	AesA02g15740	AesA02g24370	AesA02g12830	AesA02g16760	AesA04g15610	AesA06g02020	AesA02g25610	AesA03g10600	AesA02g16650	AesA02g26550	AesA18g18680	AesA21g01630	AesA05g07950	AesA08g21610	AesA06g06170	AesA06g00420
AesA03g05730	AesA03g01990	AesA02g15790	AesA02g24440	AesA02g12840	AesA02g16780	AesA05g00120	AesA06g02080	AesA02g25630	AesA03g10770	AesA02g16720	AesA03g00020	AesA18g19290	AesA21g05490	AesA05g08300	AesA08g21620	AesA06g06200	AesA06g00430
AesA03g05740	AesA03g02000	AesA02g15810	AesA02g24460	AesA02g12880	AesA02g16850	AesA05g00150	AesA06g02220	AesA02g25650	AesA03g10950	AesA02g16750	AesA03g00030	AesA18g19970	AesA21g05690	AesA05g08500	AesA08g21680	AesA06g06230	AesA06g00440
AesA03g05750	AesA03g02470	AesA02g15820	AesA02g24480	AesA02g12890	AesA02g16930	AesA05g00170	AesA06g02250	AesA02g25670	AesA03g11390	AesA02g16800	AesA03g00040	AesA18g20010	AesA21g06520	AesA05g08760	AesA08g21780	AesA06g06350	AesA06g00460
AesA03g05820	AesA03g02520	AesA02g15870	AesA02g24540	AesA02g12930	AesA02g16970	AesA05g00310	AesA06g02560	AesA02g25690	AesA03g11480	AesA02g16820	AesA03g00100	AesA18g20420	AesA21g06750	AesA05g08770	AesA08g21870	AesA06g06560	AesA06g00570
AesA03g05830	AesA03g02560	AesA02g15880	AesA02g24650	AesA02g12940	AesA02g17080	AesA05g00360	AesA06g02610	AesA02g25700	AesA03g11500	AesA02g16890	AesA03g00120	AesA18g20670	AesA21g06960	AesA05g08810	AesA08g22540	AesA06g07000	AesA06g00580
AesA03g05840	AesA03g02630	AesA02g15980	AesA02g24680	AesA02g13040	AesA02g17090	AesA05g00410	AesA06g02690	AesA02g25740	AesA03g11530	AesA02g16900	AesA03g00130	AesA18g20800	AesA21g07360	AesA05g09010	AesA08g22590	AesA06g07030	AesA06g01000
AesA03g06140	AesA03g02750	AesA02g15990	AesA02g24690	AesA02g13070	AesA02g17110	AesA05g00420	AesA06g02710	AesA02g25870	AesA03g11540	AesA02g16950	AesA03g00140	AesA18g21040	AesA21g07710	AesA05g09180	AesA08g22800	AesA06g07180	AesA06g01030
AesA03g06150	AesA03g02890	AesA02g16000	AesA02g24700	AesA02g13080	AesA02g17140	AesA05g00510	AesA06g02870	AesA02g25930	AesA03g11570	AesA02g16960	AesA03g00150	AesA19g00200	AesA21g08740	AesA05g09210	AesA08g22810	AesA06g07190	AesA06g01350
AesA03g06190	AesA03g02910	AesA02g16030	AesA02g24780	AesA02g13100	AesA02g17170	AesA05g00690	AesA06g03440	AesA02g25940	AesA03g11580	AesA02g16980	AesA03g00170	AesA19g00430	AesA21g08750	AesA05g09520	AesA08g22840	AesA06g07280	AesA06g01480
AesA03g06240	AesA03g02970	AesA02g16200	AesA02g24830	AesA02g13160	AesA02g17210	AesA05g00980	AesA06g03450	AesA02g25950	AesA03g11600	AesA02g16990	AesA03g00430	AesA19g00810	AesA21g09170	AesA05g09590	AesA08g22990	AesA06g07300	AesA06g01580
AesA03g06250	AesA03g02980	AesA02g16220	AesA02g24840	AesA02g13170	AesA02g17220	AesA05g01020	AesA06g03760	AesA02g26040	AesA03g11670	AesA02g17000	AesA03g00470	AesA19g00990	AesA21g10530	AesA05g09600	AesA08g23000	AesA06g07330	AesA06g01630
AesA03g06490	AesA03g03000	AesA02g16230	AesA02g24940	AesA02g13180	AesA02g17230	AesA05g01200	AesA06g03820	AesA02g26070	AesA03g11790	AesA02g17010	AesA03g00540	AesA19g01640	AesA21g10630	AesA05g09620	AesA09g00040	AesA06g07400	AesA06g01690
AesA03g06510	AesA03g03010	AesA02g16240	AesA02g24950	AesA02g13200	AesA02g17240	AesA05g01250	AesA06g03830	AesA02g26090	AesA03g11980	AesA02g17040	AesA03g00560	AesA19g01920	AesA21g10800	AesA05g09650	AesA09g00580	AesA06g07490	AesA06g01960
AesA03g06590	AesA03g03130	AesA02g16450	AesA02g24970	AesA02g13220	AesA02g17310	AesA05g01260	AesA06g03840	AesA02g26110	AesA03g12020	AesA02g17280	AesA03g00570	AesA19g01940	AesA21g12090	AesA05g09700	AesA09g00810	AesA06g07710	AesA06g01980
AesA03g06600	AesA03g03230	AesA02g16490	AesA02g25000	AesA02g13260	AesA02g17330	AesA05g01380	AesA06g04030	AesA02g26210	AesA03g12050	AesA02g17320	AesA03g00580	AesA19g02180	AesA21g12150	AesA05g09790	AesA09g00990	AesA06g07720	AesA06g02070
AesA03g06660	AesA03g03280	AesA02g16540	AesA02g25170	AesA02g13360	AesA02g17420	AesA05g01430	AesA06g04330	AesA02g26440	AesA03g12200	AesA02g17340	AesA03g00600	AesA19g02250	AesA21g12160	AesA05g09870	AesA09g01100	AesA06g07790	AesA06g02080
AesA03g06680	AesA03g03290	AesA02g16720	AesA02g25190	AesA02g13410	AesA02g17460	AesA05g01620	AesA06g04370	AesA02g26450	AesA03g12210	AesA02g17350	AesA03g00750	AesA19g02980	AesA21g12190	AesA05g09930	AesA09g01110	AesA06g07850	AesA06g02090
AesA03g06730	AesA03g03500	AesA02g16750	AesA02g25250	AesA02g13510	AesA02g17540	AesA05g01710	AesA06g04440	AesA02g26530	AesA03g12290	AesA02g17370	AesA03g00870	AesA19g03240	AesA21g13030	AesA05g09940	AesA09g02290	AesA06g07870	AesA06g02140
AesA03g06750	AesA03g03580	AesA02g16800	AesA02g25290	AesA02g13520	AesA02g17580	AesA05g01740	AesA06g04670	AesA03g00050	AesA03g12450	AesA02g17380	AesA03g00970	AesA19g04540	AesA21g13190	AesA05g10190	AesA09g02540	AesA06g07960	AesA06g02220
AesA03g06770	AesA03g03690	AesA02g16820	AesA02g25300	AesA02g13530	AesA02g17590	AesA05g01760	AesA06g04800	AesA03g00200	AesA03g12470	AesA02g17410	AesA03g01010	AesA19g05180	AesA21g13420	AesA05g10310	AesA09g03600	AesA06g08010	AesA06g02230
AesA03g06800	AesA03g03840	AesA02g16890	AesA02g25310	AesA02g13600	AesA02g17610	AesA05g01780	AesA06g05710	AesA03g00250	AesA03g12510	AesA02g17450	AesA03g01070	AesA19g06350	AesA21g13830	AesA05g10740	AesA09g04450	AesA06g08030	AesA06g02270
AesA03g06810	AesA03g03850	AesA02g16900	AesA02g25320	AesA02g13610	AesA02g17640	AesA05g01790	AesA06g05750	AesA03g00260	AesA03g12540	AesA02g17490	AesA03g01130	AesA19g06390	AesA21g14530	AesA05g10760	AesA09g04580	AesA06g08040	AesA06g02300
AesA03g06830	AesA03g04030	AesA02g16950	AesA02g25400	AesA02g13800	AesA02g17650	AesA05g02120	AesA06g05850	AesA03g00270	AesA03g12550	AesA02g17500	AesA03g01150	AesA19g06640	AesA21g15740	AesA05g10830	AesA09g04700	AesA06g08060	AesA06g02490
AesA03g06910	AesA03g04080	AesA02g16960	AesA02g25410	AesA02g13820	AesA02g17670	AesA05g02180	AesA06g05900	AesA03g00390	AesA03g12560	AesA02g17520	AesA03g01180	AesA19g07260	AesA21g15750	AesA05g10840	AesA09g05130	AesA06g08420	AesA06g02580
AesA03g07070	AesA03g04090	AesA02g16980	AesA02g25440	AesA02g13830	AesA02g17730	AesA05g02240	AesA06g05910	AesA03g00460	AesA03g12570	AesA02g17530	AesA03g01210	AesA19g07640	AesA21g16180	AesA05g10860	AesA09g05350	AesA06g08440	AesA06g02880
AesA03g07080	AesA03g04220	AesA02g16990	AesA02g25470	AesA02g14020	AesA02g17750	AesA05g02360	AesA06g06150	AesA03g00610	AesA03g12640	AesA02g17560	AesA03g01520	AesA19g07650	AesA22g00350	AesA05g10910	AesA09g05390	AesA06g08520	AesA06g02930
AesA03g07120	AesA03g04280	AesA02g17000	AesA02g25550	AesA02g14050	AesA02g17810	AesA05g02570	AesA06g06160	AesA03g00710	AesA03g12720	AesA02g17690	AesA03g01550	AesA19g07670	AesA22g01840	AesA05g11140	AesA09g05610	AesA06g08550	AesA06g03300
AesA03g07410	AesA03g04360	AesA02g17010	AesA02g25600	AesA02g14080	AesA02g17820	AesA05g02710	AesA06g06320	AesA03g00760	AesA03g12750	AesA02g17720	AesA03g01610	AesA19g07690	AesA22g02170	AesA05g11150	AesA09g05670	AesA06g08680	AesA06g03310
AesA03g07440	AesA03g04500	AesA02g17040	AesA02g25680	AesA02g14100	AesA02g17990	AesA05g02790	AesA06g06830	AesA03g00780	AesA03g12830	AesA02g17740	AesA03g01630	AesA19g07700	AesA22g02240	AesA05g11190	AesA09g05740	AesA06g08720	AesA06g03590
AesA03g07450	AesA03g04510	AesA02g17100	AesA02g25770	AesA02g14200	AesA02g18000	AesA05g02800	AesA06g06840	AesA03g00790	AesA03g12900	AesA02g17760	AesA03g01640	AesA19g07710	AesA22g02720	AesA05g11220	AesA09g05800	AesA06g08800	AesA06g03660
AesA03g07460	AesA03g04530	AesA02g17190	AesA02g25890	AesA02g14210	AesA02g18190	AesA05g02970	AesA06g06870	AesA03g00800	AesA03g12910	AesA02g17780	AesA03g01730	AesA19g07750	AesA22g03550	AesA05g11310	AesA09g06380	AesA06g09360	AesA06g03820
AesA03g07510	AesA03g04540	AesA02g17280	AesA02g25920	AesA02g14250	AesA02g18230	AesA05g03020	AesA06g07170	AesA03g00850	AesA03g13170	AesA02g17790	AesA03g01760	AesA19g07760	AesA22g06980	AesA05g11370	AesA09g06480	AesA06g09500	AesA06g03840
AesA03g07540	AesA03g04550	AesA02g17350	AesA02g26010	AesA02g14260	AesA02g18280	AesA05g03030	AesA06g07180	AesA03g00910	AesA03g13190	AesA02g17860	AesA03g01770	AesA19g07790	AesA22g08480	AesA05g11620	AesA09g07090	AesA06g10220	AesA06g03890
AesA03g07620	AesA03g04580	AesA02g17370	AesA02g26060	AesA02g14290	AesA02g18290	AesA05g03110	AesA06g07190	AesA03g00980	AesA03g13300	AesA02g17870	AesA03g01790	AesA19g07800	AesA22g09110	AesA05g11880	AesA09g07240	AesA06g10260	AesA06g03970
AesA03g07690	AesA03g04590	AesA02g17380	AesA02g26130	AesA02g14390	AesA02g18310	AesA05g03520	AesA06g07290	AesA03g00990	AesA03g13340	AesA02g17920	AesA03g01800	AesA19g07810	AesA22g09910	AesA05g11940	AesA09g07460	AesA06g10420	AesA06g04030
AesA03g07880	AesA03g04620	AesA02g17400	AesA02g26140	AesA02g14420	AesA02g18360	AesA05g03850	AesA06g07730	AesA03g01020	AesA03g13350	AesA02g17930	AesA03g01810	AesA19g07820	AesA22g11150	AesA05g11970	AesA09g08080	AesA06g10430	AesA06g04260
AesA03g07890	AesA03g04650	AesA02g17410	AesA02g26160	AesA02g14520	AesA02g18370	AesA05g03870	AesA06g07790	AesA03g01040	AesA03g13370	AesA02g18050	AesA03g01870	AesA19g07860	AesA22g12170	AesA05g11980	AesA09g08130	AesA06g10680	AesA06g05900
AesA03g07910	AesA03g04720	AesA02g17450	AesA02g26330	AesA02g14530	AesA02g18440	AesA05g03990	AesA06g07820	AesA03g01050	AesA03g13410	AesA02g18300	AesA03g02010	AesA19g07870	AesA22g12340	AesA05g11990	AesA09g08280	AesA06g10720	AesA06g05960
AesA03g07990	AesA03g04750	AesA02g17490	AesA02g26340	AesA02g14670	AesA02g18460	AesA05g04080	AesA06g07870	AesA03g01220	AesA03g13420	AesA02g18480	AesA03g02050	AesA19g07890	AesA22g12480	AesA05g12000	AesA09g08640	AesA06g10760	AesA06g06320
AesA03g08120	AesA03g04760	AesA02g17500	AesA02g26350	AesA02g14740	AesA02g18600	AesA05g04220	AesA06g08130	AesA03g01230	AesA03g13460	AesA02g18500	AesA03g02190	AesA19g07900	AesA22g12570	AesA05g12160	AesA09g09040	AesA06g10910	AesA06g06680
AesA03g08130	AesA03g04810	AesA02g17520	AesA02g26360	AesA02g14890	AesA02g18770	AesA05g04330	AesA06g08140	AesA03g01290	AesA03g13600	AesA02g18620	AesA03g02270	AesA19g07920	AesA22g16660	AesA05g12310	AesA09g09470	AesA06g11100	AesA06g06920
AesA03g08170	AesA03g04880	AesA02g17530	AesA02g26380	AesA02g15060	AesA02g18890	AesA05g04430	AesA06g08150	AesA03g01310	AesA03g13640	AesA02g18630	AesA03g02470	AesA19g07930	AesA22g17160	AesA05g12460	AesA09g09610	AesA06g11110	AesA06g07060
AesA03g08200	AesA03g04890	AesA02g17560	AesA02g26390	AesA02g15110	AesA02g18910	AesA05g04470	AesA06g08240	AesA03g01330	AesA03g13770	AesA02g18680	AesA03g02560	AesA19g07940	AesA22g17290	AesA05g12800	AesA09g10050	AesA06g11170	AesA06g07110
AesA03g08220	AesA03g04900	AesA02g17600	AesA02g26430	AesA02g15130	AesA02g19000	AesA05g04480	AesA06g08510	AesA03g01370	AesA03g13850	AesA02g18790	AesA03g02570	AesA19g07950	AesA22g17390	AesA05g12880	AesA09g10250	AesA06g11190	AesA06g07540
AesA03g08240	AesA03g04970	AesA02g17720	AesA02g26550	AesA02g15140	AesA02g19020	AesA05g04710	AesA06g09120	AesA03g01450	AesA03g13900	AesA02g18860	AesA03g02630	AesA19g07960	AesA22g17450	AesA05g13060	AesA10g00240	AesA06g11320	AesA06g07990
AesA03g08270	AesA03g05010	AesA02g17740	AesA03g00020	AesA02g15240	AesA02g19130	AesA05g05090	AesA06g09290	AesA03g01740	AesA03g13910	AesA02g18880	AesA03g02670	AesA19g07990	AesA22g18200	AesA05g13140	AesA10g00550	AesA06g11360	AesA06g08110
AesA03g08290	AesA03g05040	AesA02g17760	AesA03g00100	AesA02g15310	AesA02g19170	AesA05g06680	AesA06g09320	AesA03g01960	AesA03g13940	AesA02g18920	AesA03g02700	AesA19g08000	AesA22g18210	AesA05g13300	AesA10g00600	AesA06g11500	AesA06g08120
AesA03g08340	AesA03g05150	AesA02g17780	AesA03g00130	AesA02g15330	AesA02g19200	AesA05g06860	AesA06g09650	AesA03g01970	AesA03g13970	AesA02g18930	AesA03g02890	AesA19g08030	AesA22g18610	AesA05g13410	AesA10g01480	AesA06g11520	AesA06g08150
AesA03g08410	AesA03g05200	AesA02g17790	AesA03g00150	AesA02g15350	AesA02g19210	AesA05g07050	AesA06g09710	AesA03g01980	AesA03g14070	AesA02g18940	AesA03g03120	AesA19g08040	AesA22g18690	AesA05g13420	AesA10g01500	AesA06g11780	AesA06g08160
AesA03g08430	AesA03g05260	AesA02g17860	AesA03g00170	AesA02g15440	AesA02g19250	AesA05g07080	AesA06g09800	AesA03g01990	AesA03g14080	AesA02g19230	AesA03g03330	AesA19g08050	AesA22g19300	AesA05g13540	AesA10g02040	AesA06g11810	AesA06g08180
AesA03g08510	AesA03g05280	AesA02g17870	AesA03g00180	AesA02g15480	AesA02g19350	AesA05g07140	AesA06g09890	AesA03g02060	AesA03g14090	AesA02g19260	AesA03g03520	AesA19g08060	AesA23g00490	AesA05g13980	AesA10g02080	AesA06g11990	AesA06g08350
AesA03g08530	AesA03g05510	AesA02g17920	AesA03g00330	AesA02g15490	AesA02g19390	AesA05g07160	AesA06g09900	AesA03g02100	AesA03g14120	AesA02g19300	AesA03g03630	AesA19g08070	AesA23g01380	AesA05g13990	AesA10g02100	AesA06g12030	AesA06g08450
AesA03g08660	AesA03g05580	AesA02g17930	AesA03g00370	AesA02g15570	AesA02g19460	AesA05g07190	AesA06g09990	AesA03g02110	AesA03g14250	AesA02g19310	AesA03g03810	AesA19g08090	AesA23g02100	AesA05g14000	AesA10g02600	AesA06g12110	AesA06g08510
AesA03g08740	AesA03g05600	AesA02g18050	AesA03g00430	AesA02g15580	AesA02g19490	AesA05g07330	AesA06g10130	AesA03g02120	AesA03g14310	AesA02g19330	AesA03g03850	AesA19g08110	AesA23g02930	AesA05g14350	AesA10g03400	AesA06g12160	AesA06g08530
AesA03g08760	AesA03g05800	AesA02g18480	AesA03g00470	AesA02g15620	AesA02g19570	AesA05g07450	AesA06g10680	AesA03g02180	AesA03g14320	AesA02g19550	AesA03g04060	AesA19g08780	AesA23g03730	AesA05g14440	AesA10g03440	AesA06g12300	AesA06g08580
AesA03g08850	AesA03g05910	AesA02g18500	AesA03g00500	AesA02g15670	AesA02g19670	AesA05g07800	AesA06g11110	AesA03g02220	AesA03g14360	AesA02g19760	AesA03g04150	AesA19g09440	AesA23g04530	AesA05g14500	AesA10g03900	AesA06g12430	AesA06g08590
AesA03g08900	AesA03g05950	AesA02g18510	AesA03g00540	AesA02g15680	AesA02g19680	AesA05g07870	AesA06g11120	AesA03g02300	AesA03g14490	AesA02g19810	AesA03g04230	AesA19g09500	AesA23g05030	AesA05g14590	AesA10g04130	AesA06g12510	AesA06g08660
AesA03g08910	AesA03g05960	AesA02g18620	AesA03g00570	AesA02g15690	AesA02g19720	AesA05g08080	AesA06g11910	AesA03g02330	AesA03g14520	AesA02g19820	AesA03g04280	AesA19g09960	AesA23g05650	AesA05g14810	AesA10g04210	AesA06g12580	AesA06g08850
AesA03g08920	AesA03g06010	AesA02g18630	AesA03g00580	AesA02g15700	AesA02g19800	AesA05g08140	AesA06g11960	AesA03g02340	AesA03g14580	AesA02g19840	AesA03g04310	AesA19g10020	AesA23g05930	AesA05g14820	AesA10g04240	AesA06g12720	AesA06g08900
AesA03g08930	AesA03g06020	AesA02g18680	AesA03g00600	AesA02g15710	AesA02g19870	AesA05g08180	AesA06g12340	AesA03g02440	AesA03g14590	AesA02g19860	AesA03g04520	AesA19g10610	AesA23g05940	AesA05g14830	AesA10g04420	AesA06g12980	AesA06g08910
AesA03g08950	AesA03g06030	AesA02g18790	AesA03g00750	AesA02g15790	AesA02g19880	AesA05g08380	AesA06g12390	AesA03g02480	AesA03g14610	AesA02g19900	AesA03g04560	AesA19g10780	AesA23g06600	AesA05g15080	AesA10g04510	AesA06g13130	AesA06g08940
AesA03g08960	AesA03g06040	AesA02g18810	AesA03g00770	AesA02g15810	AesA02g19920	AesA05g08420	AesA06g12400	AesA03g02520	AesA03g14700	AesA02g20040	AesA03g04620	AesA19g11340	AesA23g07160	AesA05g15090	AesA10g05290	AesA06g13140	AesA06g08990
AesA03g08970	AesA03g06100	AesA02g18820	AesA03g00830	AesA02g15820	AesA02g19940	AesA05g08450	AesA06g12570	AesA03g02550	AesA03g14810	AesA02g20050	AesA03g04650	AesA19g11400	AesA23g09420	AesA05g15200	AesA10g05440	AesA06g13640	AesA06g09120
AesA03g09100	AesA03g06110	AesA02g18860	AesA03g00870	AesA02g15870	AesA02g19960	AesA05g08510	AesA06g12600	AesA03g02720	AesA03g14900	AesA02g20060	AesA03g04690	AesA19g12540	AesA23g09580	AesA06g00210	AesA10g05490	AesA06g13690	AesA06g09270
AesA03g09140	AesA03g06160	AesA02g18870	AesA03g00880	AesA02g15980	AesA02g19970	AesA05g08520	AesA06g12650	AesA03g02750	AesA03g14950	AesA02g20220	AesA03g04840	AesA19g13280	AesA23g09720	AesA06g00240	AesA10g05910	AesA06g13750	AesA06g09310
AesA03g09180	AesA03g06280	AesA02g18880	AesA03g00970	AesA02g15990	AesA02g19980	AesA05g08720	AesA06g12790	AesA03g02760	AesA03g14960	AesA02g20250	AesA03g04870	AesA19g13330	AesA23g10100	AesA06g00250	AesA10g06010	AesA06g13770	AesA06g09320
AesA03g09210	AesA03g06310	AesA02g18920	AesA03g01010	AesA02g16000	AesA02g20000	AesA05g08850	AesA06g12820	AesA03g02780	AesA03g14970	AesA02g20280	AesA03g04890	AesA19g14380	AesA23g10960	AesA06g00300	AesA10g06210	AesA06g13800	AesA06g09330
AesA03g09280	AesA03g06410	AesA02g18930	AesA03g01070	AesA02g16030	AesA02g20070	AesA05g08990	AesA06g12890	AesA03g02790	AesA03g14990	AesA02g20300	AesA03g05040	AesA19g14600	AesA23g12470	AesA06g00390	AesA10g06230	AesA06g13880	AesA06g09710
AesA03g09570	AesA03g06440	AesA02g18940	AesA03g01130	AesA02g16190	AesA02g20090	AesA05g09000	AesA06g12920	AesA03g02800	AesA04g00130	AesA02g20310	AesA03g05180	AesA19g14890	AesA23g12810	AesA06g00510	AesA10g06420	AesA06g14080	AesA06g09720
AesA03g09660	AesA03g06530	AesA02g19230	AesA03g01150	AesA02g16200	AesA02g20100	AesA05g09060	AesA06g12980	AesA03g02810	AesA04g00630	AesA02g20320	AesA03g05230	AesA19g15130	AesA23g13250	AesA06g00680	AesA10g06470	AesA06g14540	AesA06g09730
AesA03g09670	AesA03g06560	AesA02g19260	AesA03g01180	AesA02g16220	AesA02g20130	AesA05g09090	AesA06g12990	AesA03g02840	AesA04g00680	AesA02g20400	AesA03g05260	AesA19g16340	AesA23g13530	AesA06g00760	AesA10g06740	AesA06g14720	AesA06g09850
AesA03g09710	AesA03g06620	AesA02g19300	AesA03g01210	AesA02g16230	AesA02g20180	AesA05g09210	AesA06g13120	AesA03g02850	AesA04g00690	AesA02g20440	AesA03g05540	AesA19g16370	AesA23g14130	AesA06g00840	AesA10g07120	AesA06g14820	AesA06g09860
AesA03g10140	AesA03g06790	AesA02g19310	AesA03g01280	AesA02g16240	AesA02g20210	AesA05g09350	AesA06g13130	AesA03g02870	AesA04g00770	AesA02g20460	AesA03g05590	AesA19g16380	AesA24g00130	AesA06g01090	AesA10g07130	AesA06g14850	AesA06g09890
AesA03g10830	AesA03g06840	AesA02g19550	AesA03g01520	AesA02g16450	AesA02g20230	AesA05g09430	AesA06g13400	AesA03g02950	AesA04g00870	AesA02g20640	AesA03g05600	AesA19g16480	AesA24g00880	AesA06g01100	AesA10g07200	AesA06g14860	AesA06g09960
AesA03g10870	AesA03g06850	AesA02g19740	AesA03g01550	AesA02g16720	AesA02g20240	AesA05g09440	AesA06g13770	AesA03g03020	AesA04g00880	AesA02g20650	AesA03g05760	AesA19g16770	AesA24g02140	AesA06g01400	AesA10g07660	AesA06g14870	AesA06g10070
AesA03g10880	AesA03g06930	AesA02g19810	AesA03g01610	AesA02g16750	AesA02g20270	AesA05g09450	AesA06g13960	AesA03g03040	AesA04g00890	AesA02g20740	AesA03g05880	AesA19g17640	AesA24g02300	AesA06g01620	AesA10g07710	AesA06g15200	AesA06g10130
AesA03g11510	AesA03g06940	AesA02g19820	AesA03g01620	AesA02g16800	AesA02g20380	AesA05g09510	AesA06g13990	AesA03g03090	AesA04g01040	AesA02g20860	AesA03g05920	AesA19g17930	AesA24g03280	AesA06g01650	AesA10g08050	AesA06g15340	AesA06g10250
AesA03g11660	AesA03g06950	AesA02g19840	AesA03g01630	AesA02g16820	AesA02g20410	AesA05g09520	AesA06g14170	AesA03g03140	AesA04g01130	AesA02g21070	AesA03g05950	AesA19g18400	AesA24g03330	AesA06g01770	AesA10g08280	AesA06g15480	AesA06g10290
AesA03g11700	AesA03g07000	AesA02g19850	AesA03g01640	AesA02g16890	AesA02g20430	AesA05g09530	AesA06g14330	AesA03g03150	AesA04g01150	AesA02g21080	AesA03g06010	AesA19g18720	AesA24g03830	AesA06g01830	AesA10g08430	AesA06g15820	AesA06g10490
AesA03g11730	AesA03g07020	AesA02g19860	AesA03g01730	AesA02g16900	AesA02g20490	AesA05g09800	AesA06g14420	AesA03g03170	AesA04g01220	AesA02g21110	AesA03g06020	AesA19g19310	AesA24g03900	AesA06g02020	AesA10g09030	AesA06g15970	AesA06g11240
AesA03g11820	AesA03g07030	AesA02g19900	AesA03g01750	AesA02g16940	AesA02g20500	AesA05g09810	AesA06g14450	AesA03g03180	AesA04g01360	AesA02g21150	AesA03g06030	AesA19g20230	AesA24g04510	AesA06g02110	AesA10g09280	AesA07g00060	AesA06g11480
AesA03g11940	AesA03g07040	AesA02g20040	AesA03g01770	AesA02g16950	AesA02g20510	AesA05g09840	AesA06g14660	AesA03g03210	AesA04g01370	AesA02g21640	AesA03g06040	AesA19g20260	AesA24g04980	AesA06g02150	AesA10g09290	AesA07g00080	AesA06g11560
AesA03g12100	AesA03g07090	AesA02g20050	AesA03g01800	AesA02g16960	AesA02g20610	AesA05g10080	AesA06g14740	AesA03g03220	AesA04g01420	AesA02g21690	AesA03g06050	AesA19g20300	AesA24g05380	AesA06g02610	AesA10g09480	AesA07g00210	AesA06g11700
AesA03g12150	AesA03g07100	AesA02g20060	AesA03g01810	AesA02g16980	AesA02g20690	AesA05g10130	AesA06g15100	AesA03g03230	AesA04g01480	AesA02g21810	AesA03g06060	AesA19g20910	AesA24g05400	AesA06g02630	AesA10g09690	AesA07g00430	AesA06g11720
AesA03g12220	AesA03g07190	AesA02g20080	AesA03g01840	AesA02g16990	AesA02g20700	AesA05g10310	AesA06g15120	AesA03g03250	AesA04g01490	AesA02g21870	AesA03g06100	AesA19g21460	AesA24g05460	AesA06g02860	AesA10g09700	AesA07g01240	AesA06g11870
AesA03g12240	AesA03g07260	AesA02g20220	AesA03g01870	AesA02g17000	AesA02g20730	AesA05g10430	AesA06g15150	AesA03g03260	AesA04g01500	AesA02g22230	AesA03g06110	AesA20g00480	AesA24g06530	AesA06g02980	AesA10g09840	AesA07g01540	AesA06g12080
AesA03g12360	AesA03g07290	AesA02g20250	AesA03g02070	AesA02g17040	AesA02g20750	AesA05g10490	AesA06g15200	AesA03g03270	AesA04g01600	AesA02g22240	AesA03g06310	AesA20g01140	AesA24g07100	AesA06g03030	AesA10g09920	AesA07g02390	AesA06g12460
AesA03g12390	AesA03g07500	AesA02g20280	AesA03g02190	AesA02g17160	AesA02g20970	AesA05g10690	AesA06g15280	AesA03g03280	AesA04g01620	AesA02g22680	AesA03g06430	AesA20g01490	AesA24g07520	AesA06g03070	AesA10g09970	AesA07g02680	AesA06g12600
AesA03g12440	AesA03g07530	AesA02g20290	AesA03g02270	AesA02g17190	AesA02g20980	AesA05g10770	AesA06g15970	AesA03g03300	AesA04g01750	AesA02g22690	AesA03g06520	AesA20g01770	AesA24g07600	AesA06g03390	AesA10g10060	AesA07g03070	AesA06g12800
AesA03g12490	AesA03g07610	AesA02g20300	AesA03g02290	AesA02g17320	AesA02g21050	AesA05g10780	AesA07g00150	AesA03g03320	AesA04g01760	AesA02g22820	AesA03g06530	AesA20g02450	AesA24g09310	AesA06g03420	AesA10g10180	AesA07g03080	AesA06g12840
AesA03g12740	AesA03g07640	AesA02g20310	AesA03g02450	AesA02g17370	AesA02g21120	AesA05g10800	AesA07g00220	AesA03g03350	AesA04g01770	AesA02g22860	AesA03g06580	AesA20g02670	AesA24g09720	AesA06g03490	AesA10g10190	AesA07g03880	AesA06g12910
AesA03g12880	AesA03g07660	AesA02g20320	AesA03g02470	AesA02g17380	AesA02g21210	AesA05g10810	AesA07g00240	AesA03g03440	AesA04g01790	AesA02g22910	AesA03g06610	AesA20g02740	AesA24g10200	AesA06g03550	AesA10g10300	AesA07g04410	AesA06g12990
AesA03g12890	AesA03g07670	AesA02g20400	AesA03g02560	AesA02g17410	AesA02g21230	AesA05g10830	AesA07g00400	AesA03g03450	AesA04g01860	AesA02g23020	AesA03g06670	AesA20g03770	AesA24g10290	AesA06g03680	AesA10g10490	AesA07g04420	AesA06g13180
AesA03g12980	AesA03g07730	AesA02g20440	AesA03g02570	AesA02g17450	AesA02g21260	AesA05g10840	AesA07g00990	AesA03g03460	AesA04g02000	AesA02g23030	AesA03g06790	AesA20g04590	AesA24g10300	AesA06g03690	AesA10g10810	AesA07g04460	AesA06g13190
AesA03g13020	AesA03g07750	AesA02g20530	AesA03g02590	AesA02g17490	AesA02g21300	AesA05g10880	AesA07g01090	AesA03g03510	AesA04g02020	AesA02g23070	AesA03g06820	AesA20g04670	AesA24g10480	AesA06g03780	AesA10g10820	AesA07g04490	AesA06g13200
AesA03g13050	AesA03g07980	AesA02g20640	AesA03g02630	AesA02g17500	AesA02g21470	AesA05g10890	AesA07g01670	AesA03g03610	AesA04g02190	AesA02g23090	AesA03g06880	AesA20g04720	AesA24g14890	AesA06g04200	AesA10g11160	AesA07g05500	AesA06g13270
AesA03g13250	AesA03g08110	AesA02g20650	AesA03g02670	AesA02g17520	AesA02g21580	AesA05g10900	AesA07g01710	AesA03g03640	AesA04g02220	AesA02g23300	AesA03g06930	AesA20g04830	AesA24g14960	AesA06g04270	AesA10g11780	AesA07g06050	AesA06g13320
AesA03g13490	AesA03g08260	AesA02g20740	AesA03g02700	AesA02g17530	AesA02g21740	AesA05g10910	AesA07g01880	AesA03g03700	AesA04g02300	AesA02g23350	AesA03g06990	AesA20g06650	AesA24g15380	AesA06g04290	AesA10g12080	AesA07g06180	AesA06g13360
AesA03g13500	AesA03g08280	AesA02g20860	AesA03g02890	AesA02g17600	AesA02g22190	AesA05g11030	AesA07g01890	AesA03g03710	AesA04g02310	AesA02g23360	AesA03g07020	AesA20g06910	AesA24g16200	AesA06g04310	AesA10g12520	AesA07g06590	AesA06g13570
AesA03g13510	AesA03g08300	AesA02g21000	AesA03g02910	AesA02g17710	AesA02g22210	AesA05g11200	AesA07g01910	AesA03g03730	AesA04g02450	AesA02g23380	AesA03g07030	AesA20g08640	AesA24g17370	AesA06g04410	AesA10g12850	AesA07g06730	AesA06g13780
AesA03g13520	AesA03g08350	AesA02g21640	AesA03g02970	AesA02g17720	AesA02g22250	AesA05g11210	AesA07g02010	AesA03g03740	AesA04g02520	AesA02g23390	AesA03g07060	AesA20g08650	AesA24g17890	AesA06g04450	AesA10g12960	AesA07g07460	AesA06g13910
AesA03g13650	AesA03g08450	AesA02g21690	AesA03g03010	AesA02g17740	AesA02g22320	AesA05g11250	AesA07g02060	AesA03g03750	AesA04g02530	AesA02g23400	AesA03g07090	AesA20g08940	AesA24g20360	AesA06g04580	AesA10g12970	AesA07g07520	AesA06g13960
AesA03g13660	AesA03g08460	AesA02g21810	AesA03g03120	AesA02g17760	AesA02g22360	AesA05g11400	AesA07g02080	AesA03g03760	AesA04g02540	AesA02g23470	AesA03g07130	AesA20g09100	AesA24g20450	AesA06g05450	AesA10g13110	AesA07g07660	AesA06g14000
AesA03g13710	AesA03g08550	AesA02g21870	AesA03g03290	AesA02g17790	AesA02g22390	AesA05g11560	AesA07g02350	AesA03g03780	AesA04g02550	AesA02g23720	AesA03g07250	AesA20g09210	AesA24g21740	AesA06g05500	AesA10g13130	AesA07g07890	AesA06g14170
AesA03g13760	AesA03g08570	AesA02g22230	AesA03g03330	AesA02g17840	AesA02g22430	AesA05g11700	AesA07g02360	AesA03g03870	AesA04g02580	AesA02g24030	AesA03g07260	AesA20g09370	AesA24g22420	AesA06g05640	AesA10g13280	AesA07g08040	AesA06g14250
AesA03g13780	AesA03g08720	AesA02g22300	AesA03g03520	AesA02g17860	AesA02g22490	AesA05g11710	AesA07g02380	AesA03g03880	AesA04g02640	AesA02g24110	AesA03g07310	AesA20g09480	AesA24g23040	AesA06g05680	AesA10g13300	AesA07g08060	AesA06g14410
AesA03g13850	AesA03g08830	AesA02g22680	AesA03g03810	AesA02g17870	AesA02g22530	AesA05g11720	AesA07g02430	AesA03g03890	AesA04g02650	AesA02g24250	AesA03g07320	AesA20g09740	AesA24g23050	AesA06g05820	AesA10g13770	AesA07g08160	AesA06g14420
AesA03g13890	AesA03g09090	AesA02g22690	AesA03g03850	AesA02g17920	AesA02g22660	AesA05g11910	AesA07g02460	AesA03g03900	AesA04g02700	AesA02g24290	AesA03g07500	AesA20g09750	AesA24g23420	AesA06g05930	AesA11g00930	AesA07g08540	AesA06g14610
AesA03g14040	AesA03g09130	AesA02g22770	AesA03g03970	AesA02g17930	AesA02g22800	AesA05g11990	AesA07g02550	AesA03g03940	AesA04g02730	AesA02g24380	AesA03g07570	AesA20g10920	AesA24g24430	AesA06g06180	AesA11g01780	AesA07g09560	AesA06g14750
AesA03g14430	AesA03g09150	AesA02g22820	AesA03g04280	AesA02g17940	AesA02g22830	AesA05g12010	AesA07g02760	AesA03g04020	AesA04g02960	AesA02g24390	AesA03g07660	AesA20g11520	AesA24g24710	AesA06g06200	AesA11g02290	AesA07g09850	AesA06g14950
AesA03g14460	AesA03g09220	AesA02g22860	AesA03g04430	AesA02g18050	AesA02g22890	AesA05g12270	AesA07g02850	AesA03g04090	AesA04g02970	AesA02g24420	AesA03g07750	AesA20g11540	AesA25g00270	AesA06g06500	AesA11g02300	AesA07g09870	AesA06g14980
AesA03g14480	AesA03g09310	AesA02g22910	AesA03g04500	AesA02g18300	AesA02g22920	AesA05g12280	AesA07g03120	AesA03g04170	AesA04g02990	AesA02g24510	AesA03g08110	AesA20g11550	AesA25g00280	AesA06g06740	AesA11g03620	AesA07g09890	AesA06g15100
AesA03g14720	AesA03g09320	AesA02g23020	AesA03g04520	AesA02g18500	AesA02g22970	AesA05g12300	AesA07g03130	AesA03g04240	AesA04g03040	AesA02g24520	AesA03g08280	AesA20g12600	AesA25g00590	AesA06g06770	AesA11g03770	AesA07g09930	AesA06g15110
AesA03g14820	AesA03g09330	AesA02g23030	AesA03g04540	AesA02g18510	AesA02g23040	AesA05g12310	AesA07g03380	AesA03g04250	AesA04g03130	AesA02g24580	AesA03g08300	AesA20g13010	AesA25g00620	AesA06g06780	AesA11g03900	AesA07g09990	AesA06g15250
AesA03g14870	AesA03g09360	AesA02g23070	AesA03g04550	AesA02g18620	AesA02g23190	AesA05g12350	AesA07g03720	AesA03g04260	AesA04g03190	AesA02g24630	AesA03g08360	AesA20g13350	AesA25g01480	AesA06g07030	AesA11g04120	AesA07g10120	AesA06g15280
AesA03g14920	AesA03g09370	AesA02g23090	AesA03g04620	AesA02g18680	AesA02g23220	AesA05g12560	AesA07g03770	AesA03g04270	AesA04g03540	AesA02g24640	AesA03g08420	AesA20g13360	AesA25g02680	AesA06g07100	AesA11g04300	AesA07g10390	AesA06g15710
AesA04g00020	AesA03g09430	AesA02g23170	AesA03g04640	AesA02g18740	AesA02g23320	AesA05g12570	AesA07g03800	AesA03g04300	AesA04g03640	AesA02g24660	AesA03g08450	AesA20g13960	AesA25g04630	AesA06g07160	AesA11g04420	AesA07g10450	AesA06g15720
AesA04g00030	AesA03g09520	AesA02g23180	AesA03g04650	AesA02g18790	AesA02g23430	AesA05g12630	AesA07g03840	AesA03g04320	AesA04g03670	AesA02g24670	AesA03g08520	AesA21g00140	AesA25g04990	AesA06g07190	AesA11g04640	AesA07g10620	AesA07g00110
AesA04g00040	AesA03g09680	AesA02g23300	AesA03g04690	AesA02g18820	AesA02g23440	AesA05g12770	AesA07g04070	AesA03g04340	AesA04g03710	AesA02g24720	AesA03g08550	AesA21g01210	AesA25g05770	AesA06g07280	AesA11g04710	AesA07g10630	AesA07g00200
AesA04g00110	AesA03g09720	AesA02g23350	AesA03g04700	AesA02g18870	AesA02g23450	AesA05g12800	AesA07g04080	AesA03g04350	AesA04g03720	AesA02g24750	AesA03g08570	AesA21g01300	AesA25g07690	AesA06g07300	AesA11g05220	AesA07g11940	AesA07g00230
AesA04g00190	AesA03g09740	AesA02g23360	AesA03g04860	AesA02g18880	AesA02g23500	AesA05g12910	AesA07g04260	AesA03g04370	AesA04g03840	AesA02g24810	AesA03g08630	AesA21g01320	AesA25g10260	AesA06g07550	AesA11g05340	AesA07g12080	AesA07g00270
AesA04g00310	AesA03g09810	AesA02g23380	AesA03g04870	AesA02g18920	AesA02g23510	AesA05g12920	AesA07g04300	AesA03g04380	AesA04g03910	AesA02g24820	AesA03g08670	AesA21g01390	AesA25g10760	AesA06g07680	AesA11g05500	AesA07g12100	AesA07g00290
AesA04g00470	AesA03g09870	AesA02g23390	AesA03g04950	AesA02g18930	AesA02g23530	AesA05g13080	AesA07g04470	AesA03g04390	AesA04g04350	AesA02g24910	AesA03g08700	AesA21g02100	AesA25g11200	AesA06g07710	AesA11g06040	AesA07g12220	AesA07g00300
AesA04g00490	AesA03g10190	AesA02g23400	AesA03g05040	AesA02g18940	AesA02g23540	AesA05g13170	AesA07g04500	AesA03g04400	AesA04g04450	AesA02g24960	AesA03g09020	AesA21g02800	AesA25g11280	AesA06g07720	AesA11g06390	AesA07g12240	AesA07g00390
AesA04g00560	AesA03g10210	AesA02g23470	AesA03g05180	AesA02g19230	AesA02g23550	AesA05g13300	AesA07g04510	AesA03g04440	AesA04g04460	AesA02g25020	AesA03g09030	AesA21g02900	AesA25g11450	AesA06g07790	AesA11g06470	AesA07g12560	AesA07g00400
AesA04g00610	AesA03g10300	AesA02g23720	AesA03g05230	AesA02g19260	AesA02g23590	AesA05g13370	AesA07g04550	AesA03g04480	AesA04g04510	AesA02g25090	AesA03g09040	AesA21g03010	AesA25g11520	AesA06g07980	AesA11g07960	AesA07g12610	AesA07g00560
AesA04g00830	AesA03g10310	AesA02g24030	AesA03g05240	AesA02g19300	AesA02g23600	AesA05g13410	AesA07g05030	AesA03g04490	AesA04g04650	AesA02g25200	AesA03g09090	AesA21g03130	AesA25g12860	AesA06g08210	AesA11g08030	AesA07g12960	AesA07g00660
AesA04g00860	AesA03g10320	AesA02g24060	AesA03g05260	AesA02g19310	AesA02g23610	AesA05g13440	AesA07g05540	AesA03g04630	AesA04g04680	AesA02g25270	AesA03g09130	AesA21g03330	AesA25g14210	AesA06g08360	AesA11g08230	AesA07g13360	AesA07g00670
AesA04g01240	AesA03g10370	AesA02g24110	AesA03g05280	AesA02g19550	AesA02g23660	AesA05g13590	AesA07g05970	AesA03g04660	AesA04g04920	AesA02g25390	AesA03g09220	AesA21g03640	AesA25g14600	AesA06g08430	AesA11g08430	AesA07g13410	AesA07g00680
AesA04g01290	AesA03g10400	AesA02g24250	AesA03g05540	AesA02g19810	AesA02g23700	AesA05g13600	AesA07g06670	AesA03g04670	AesA04g04980	AesA02g25420	AesA03g09240	AesA21g03660	AesA25g14650	AesA06g08550	AesA11g08450	AesA07g13680	AesA07g00780
AesA04g01300	AesA03g10440	AesA02g24290	AesA03g05590	AesA02g19820	AesA02g23750	AesA05g13740	AesA07g06730	AesA03g04740	AesA04g04990	AesA02g25580	AesA03g09250	AesA21g03790	AesA25g15610	AesA06g08680	AesA11g08730	AesA07g13850	AesA07g01080
AesA04g01340	AesA03g10510	AesA02g24340	AesA03g05600	AesA02g19840	AesA02g23760	AesA05g13750	AesA07g06970	AesA03g04750	AesA04g05000	AesA02g25610	AesA03g09350	AesA21g05130	AesA25g15910	AesA06g08720	AesA11g09100	AesA07g14530	AesA07g01250
AesA04g01470	AesA03g10550	AesA02g24380	AesA03g05650	AesA02g19850	AesA02g23770	AesA05g13780	AesA07g07200	AesA03g04770	AesA04g05310	AesA02g25630	AesA03g09430	AesA21g06160	AesA25g16010	AesA06g08800	AesA11g09250	AesA07g14540	AesA07g01270
AesA04g01630	AesA03g10710	AesA02g24390	AesA03g05760	AesA02g19860	AesA02g23820	AesA05g13980	AesA07g07550	AesA03g04940	AesA04g05330	AesA02g25650	AesA03g09470	AesA21g06230	AesA25g17470	AesA06g08860	AesA11g09470	AesA07g14700	AesA07g01320
AesA04g01880	AesA03g10730	AesA02g24420	AesA03g05790	AesA02g19900	AesA02g23890	AesA05g13990	AesA07g07650	AesA03g04990	AesA04g05380	AesA02g25670	AesA03g09820	AesA21g06420	AesA25g18870	AesA06g08950	AesA11g09620	AesA07g14800	AesA07g01370
AesA04g01940	AesA03g10750	AesA02g24500	AesA03g05880	AesA02g20040	AesA02g23900	AesA05g14330	AesA07g07960	AesA03g05060	AesA04g05400	AesA02g25690	AesA03g09870	AesA21g06890	AesA25g20150	AesA06g09020	AesA11g10110	AesA07g15060	AesA07g01390
AesA04g02130	AesA03g10850	AesA02g24510	AesA03g05920	AesA02g20050	AesA02g23910	AesA05g14380	AesA07g08160	AesA03g05110	AesA04g05520	AesA02g25700	AesA03g09880	AesA21g06940	AesA26g01000	AesA06g09130	AesA11g10380	AesA07g15430	AesA07g01410
AesA04g02200	AesA03g10950	AesA02g24520	AesA03g05950	AesA02g20060	AesA02g24040	AesA05g14530	AesA07g08250	AesA03g05120	AesA04g05580	AesA02g25740	AesA03g09970	AesA21g08620	AesA26g01300	AesA06g09140	AesA11g11160	AesA07g15460	AesA07g01500
AesA04g02280	AesA03g11390	AesA02g24580	AesA03g06010	AesA02g20110	AesA02g24050	AesA05g14570	AesA07g08440	AesA03g05130	AesA04g05670	AesA02g25870	AesA03g10070	AesA21g08970	AesA26g01310	AesA06g09360	AesA11g11560	AesA08g00100	AesA07g01520
AesA04g02350	AesA03g11400	AesA02g24630	AesA03g06020	AesA02g20220	AesA02g24080	AesA05g14620	AesA07g08460	AesA03g05170	AesA04g05720	AesA02g25950	AesA03g10110	AesA21g09740	AesA26g01960	AesA06g09370	AesA11g11570	AesA08g00190	AesA07g01670
AesA04g02590	AesA03g11530	AesA02g24640	AesA03g06030	AesA02g20250	AesA02g24090	AesA05g14660	AesA07g08740	AesA03g05250	AesA04g06090	AesA02g26040	AesA03g10300	AesA21g09750	AesA26g02010	AesA06g09380	AesA11g11660	AesA08g00480	AesA07g01870
AesA04g02600	AesA03g11540	AesA02g24660	AesA03g06040	AesA02g20280	AesA02g24150	AesA05g14720	AesA07g08810	AesA03g05300	AesA04g06190	AesA02g26050	AesA03g10310	AesA21g09790	AesA26g02220	AesA06g09760	AesA11g12000	AesA08g00500	AesA07g01940
AesA04g02650	AesA03g11550	AesA02g24670	AesA03g06050	AesA02g20290	AesA02g24160	AesA05g15010	AesA07g08950	AesA03g05320	AesA04g06260	AesA02g26070	AesA03g10400	AesA21g09820	AesA26g02400	AesA06g09810	AesA11g12540	AesA08g00650	AesA07g02000
AesA04g02680	AesA03g11570	AesA02g24720	AesA03g06060	AesA02g20300	AesA02g24270	AesA05g15130	AesA07g09170	AesA03g05340	AesA04g06440	AesA02g26090	AesA03g10440	AesA21g10430	AesA26g02460	AesA06g09820	AesA11g12870	AesA08g01310	AesA07g02030
AesA04g02690	AesA03g11600	AesA02g24750	AesA03g06100	AesA02g20310	AesA02g24360	AesA05g15190	AesA07g09380	AesA03g05350	AesA04g06470	AesA02g26110	AesA03g10520	AesA21g10580	AesA26g03260	AesA06g09910	AesA11g12890	AesA08g01330	AesA07g02080
AesA04g02800	AesA03g11640	AesA02g24810	AesA03g06110	AesA02g20320	AesA02g24370	AesA05g15260	AesA07g09600	AesA03g05380	AesA04g06790	AesA02g26180	AesA03g10600	AesA21g11010	AesA26g03460	AesA06g10160	AesA11g13010	AesA08g01520	AesA07g02280
AesA04g02810	AesA03g11670	AesA02g24910	AesA03g06310	AesA02g20400	AesA02g24440	AesA06g00120	AesA07g09650	AesA03g05430	AesA04g06800	AesA02g26210	AesA03g10660	AesA21g11410	AesA26g04700	AesA06g10180	AesA11g13370	AesA08g01530	AesA07g02310
AesA04g02900	AesA03g11690	AesA02g24960	AesA03g06410	AesA02g20440	AesA02g24460	AesA06g00140	AesA07g09710	AesA03g05480	AesA04g06810	AesA02g26300	AesA03g10710	AesA21g11450	AesA26g05310	AesA06g10210	AesA12g00010	AesA08g01540	AesA07g02420
AesA04g03150	AesA03g11760	AesA02g25020	AesA03g06430	AesA02g20570	AesA02g24540	AesA06g00150	AesA07g09800	AesA03g05610	AesA04g06870	AesA02g26410	AesA03g10770	AesA21g11510	AesA26g05540	AesA06g10220	AesA12g00090	AesA08g01630	AesA07g02460
AesA04g03170	AesA03g11770	AesA02g25090	AesA03g06440	AesA02g20640	AesA02g24560	AesA06g00200	AesA07g10120	AesA03g05660	AesA04g07010	AesA02g26440	AesA03g10950	AesA21g12210	AesA26g07740	AesA06g10230	AesA12g00180	AesA08g01640	AesA07g02490
AesA04g03280	AesA03g11810	AesA02g25200	AesA03g06460	AesA02g20650	AesA02g24570	AesA06g00220	AesA07g10180	AesA03g05730	AesA04g07080	AesA02g26450	AesA03g11390	AesA21g12310	AesA26g08000	AesA06g10510	AesA12g00480	AesA08g01910	AesA07g02500
AesA04g03290	AesA03g11910	AesA02g25270	AesA03g06530	AesA02g20710	AesA02g24690	AesA06g00250	AesA07g10270	AesA03g05740	AesA04g07150	AesA02g26530	AesA03g11410	AesA21g12330	AesA26g08310	AesA06g10550	AesA12g01210	AesA08g02540	AesA07g02550
AesA04g03470	AesA03g12020	AesA02g25390	AesA03g06580	AesA02g20740	AesA02g24700	AesA06g00310	AesA07g10590	AesA03g05810	AesA04g07190	AesA03g00050	AesA03g11480	AesA21g12360	AesA26g08530	AesA06g10610	AesA12g01540	AesA08g02550	AesA07g02760
AesA04g03650	AesA03g12190	AesA02g25420	AesA03g06610	AesA02g20860	AesA02g24770	AesA06g00460	AesA07g10700	AesA03g05820	AesA04g07200	AesA03g00110	AesA03g11500	AesA21g12430	AesA26g09880	AesA06g10750	AesA12g01850	AesA08g02570	AesA07g02770
AesA04g03660	AesA03g12200	AesA02g25610	AesA03g06630	AesA02g21000	AesA02g24780	AesA06g00510	AesA07g10840	AesA03g05830	AesA04g07210	AesA03g00200	AesA03g11540	AesA21g12640	AesA26g10110	AesA06g11010	AesA12g02360	AesA08g02690	AesA07g02780
AesA04g03680	AesA03g12210	AesA02g25630	AesA03g06670	AesA02g21070	AesA02g24830	AesA06g00570	AesA07g10910	AesA03g05890	AesA04g07270	AesA03g00220	AesA03g11570	AesA21g12660	AesA26g10490	AesA06g11020	AesA12g02970	AesA08g02970	AesA07g02840
AesA04g03810	AesA03g12320	AesA02g25650	AesA03g06790	AesA02g21080	AesA02g24920	AesA06g00580	AesA07g11070	AesA03g05960	AesA04g07280	AesA03g00250	AesA03g11590	AesA21g12770	AesA26g10610	AesA06g11100	AesA12g03040	AesA08g03390	AesA07g03140
AesA04g03920	AesA03g12450	AesA02g25670	AesA03g06820	AesA02g21150	AesA02g24940	AesA06g00770	AesA07g11450	AesA03g06130	AesA04g07320	AesA03g00260	AesA03g11600	AesA21g12900	AesA26g11490	AesA06g11110	AesA12g03190	AesA08g03400	AesA07g03180
AesA04g03950	AesA03g12470	AesA02g25690	AesA03g06880	AesA02g21640	AesA02g24950	AesA06g00780	AesA07g11970	AesA03g06140	AesA04g07400	AesA03g00270	AesA03g11670	AesA21g12980	AesA26g13050	AesA06g11180	AesA12g03260	AesA08g03470	AesA07g03190
AesA04g04340	AesA03g12480	AesA02g25700	AesA03g06930	AesA02g21690	AesA02g24970	AesA06g01000	AesA07g12010	AesA03g06150	AesA04g07560	AesA03g00390	AesA03g11770	AesA21g13170	AesA26g13150	AesA06g11190	AesA12g03540	AesA08g03600	AesA07g03250
AesA04g04480	AesA03g12510	AesA02g25740	AesA03g07020	AesA02g21810	AesA02g25000	AesA06g01100	AesA07g12080	AesA03g06190	AesA04g07600	AesA03g00460	AesA03g11790	AesA21g13870	AesA26g13380	AesA06g11280	AesA12g03550	AesA08g03640	AesA07g03270
AesA04g04730	AesA03g12550	AesA02g25870	AesA03g07030	AesA02g21870	AesA02g25100	AesA06g01200	AesA07g12090	AesA03g06200	AesA04g07610	AesA03g00610	AesA03g11800	AesA21g14100	AesA26g13610	AesA06g11320	AesA12g03570	AesA08g03730	AesA07g03280
AesA04g04970	AesA03g12560	AesA02g26040	AesA03g07040	AesA02g22230	AesA02g25120	AesA06g01830	AesA07g12100	AesA03g06240	AesA04g07690	AesA03g00710	AesA03g11900	AesA21g14370	AesA26g13710	AesA06g11410	AesA12g03880	AesA08g03830	AesA07g03350
AesA04g05110	AesA03g12570	AesA02g26050	AesA03g07060	AesA02g22300	AesA02g25170	AesA06g01870	AesA07g12230	AesA03g06250	AesA04g07740	AesA03g00720	AesA03g12020	AesA21g14900	AesA26g15320	AesA06g11810	AesA12g04280	AesA08g04100	AesA07g03360
AesA04g05140	AesA03g12590	AesA02g26070	AesA03g07090	AesA02g22370	AesA02g25180	AesA06g01910	AesA07g12410	AesA03g06280	AesA04g07760	AesA03g00780	AesA03g12200	AesA21g15450	AesA26g15330	AesA06g11920	AesA12g04400	AesA08g04430	AesA07g03370
AesA04g05260	AesA03g12660	AesA02g26090	AesA03g07200	AesA02g22620	AesA02g25190	AesA06g02110	AesA07g12520	AesA03g06390	AesA04g07810	AesA03g00790	AesA03g12210	AesA21g15590	AesA26g16190	AesA06g12030	AesA12g04470	AesA08g04640	AesA07g03400
AesA04g05420	AesA03g12720	AesA02g26110	AesA03g07260	AesA02g22680	AesA02g25250	AesA06g02150	AesA07g12560	AesA03g06490	AesA04g07890	AesA03g00800	AesA03g12290	AesA21g15910	AesA26g16670	AesA06g12110	AesA12g04610	AesA08g04660	AesA07g03460
AesA04g05610	AesA03g12750	AesA02g26180	AesA03g07310	AesA02g22690	AesA02g25280	AesA06g02180	AesA07g12650	AesA03g06510	AesA04g08090	AesA03g00820	AesA03g12300	AesA21g16110	AesA26g17500	AesA06g12120	AesA12g04740	AesA08g04810	AesA07g03620
AesA04g05750	AesA03g12760	AesA02g26210	AesA03g07320	AesA02g22820	AesA02g25290	AesA06g02230	AesA07g12680	AesA03g06660	AesA04g08250	AesA03g00850	AesA03g12390	AesA21g16350	AesA26g18990	AesA06g12570	AesA12g04950	AesA08g04870	AesA07g03640
AesA04g05770	AesA03g12770	AesA02g26300	AesA03g07570	AesA02g22860	AesA02g25300	AesA06g02260	AesA07g12690	AesA03g06680	AesA04g08260	AesA03g00910	AesA03g12400	AesA21g16360	AesA26g20940	AesA06g12580	AesA12g05120	AesA08g04940	AesA07g03680
AesA04g05810	AesA03g12800	AesA02g26440	AesA03g07660	AesA02g22910	AesA02g25310	AesA06g02270	AesA07g12710	AesA03g06730	AesA04g08360	AesA03g00980	AesA03g12450	AesA22g00390	AesA27g02630	AesA06g12720	AesA12g05950	AesA08g05070	AesA07g03710
AesA04g05930	AesA03g12810	AesA02g26450	AesA03g07680	AesA02g23020	AesA02g25320	AesA06g02380	AesA07g12900	AesA03g06740	AesA04g08510	AesA03g00990	AesA03g12510	AesA22g00730	AesA27g03280	AesA06g12740	AesA12g06310	AesA08g05100	AesA07g03720
AesA04g06020	AesA03g12830	AesA02g26530	AesA03g07750	AesA02g23030	AesA02g25400	AesA06g02480	AesA07g12990	AesA03g06750	AesA04g08550	AesA03g01000	AesA03g12540	AesA22g00740	AesA27g03310	AesA06g13000	AesA12g06350	AesA08g05150	AesA07g03760
AesA04g06120	AesA03g12850	AesA02g26570	AesA03g08110	AesA02g23070	AesA02g25410	AesA06g02630	AesA07g13040	AesA03g06770	AesA04g08600	AesA03g01020	AesA03g12550	AesA22g00870	AesA27g03340	AesA06g13400	AesA12g06790	AesA08g05690	AesA07g03800
AesA04g06290	AesA03g12920	AesA03g00200	AesA03g08260	AesA02g23090	AesA02g25440	AesA06g02740	AesA07g13190	AesA03g06840	AesA04g08690	AesA03g01040	AesA03g12560	AesA22g01080	AesA27g03860	AesA06g13480	AesA12g07320	AesA08g05860	AesA07g03920
AesA04g06310	AesA03g12930	AesA03g00220	AesA03g08280	AesA02g23170	AesA02g25470	AesA06g02790	AesA07g13310	AesA03g06870	AesA04g08740	AesA03g01050	AesA03g12570	AesA22g01440	AesA27g04030	AesA06g13540	AesA12g07490	AesA08g05900	AesA07g03940
AesA04g06330	AesA03g13010	AesA03g00390	AesA03g08300	AesA02g23180	AesA02g25550	AesA06g02860	AesA07g13570	AesA03g06910	AesA04g08940	AesA03g01120	AesA03g12640	AesA22g01450	AesA27g04310	AesA06g13640	AesA12g07710	AesA08g05920	AesA07g03950
AesA04g06430	AesA03g13070	AesA03g00460	AesA03g08360	AesA02g23300	AesA02g25600	AesA06g02970	AesA07g13690	AesA03g07080	AesA04g08960	AesA03g01220	AesA03g12720	AesA22g01590	AesA27g04500	AesA06g13750	AesA12g07790	AesA08g06200	AesA07g03990
AesA04g06490	AesA03g13160	AesA03g00610	AesA03g08390	AesA02g23350	AesA02g25680	AesA06g03010	AesA07g13700	AesA03g07100	AesA04g08980	AesA03g01230	AesA03g12750	AesA22g01690	AesA27g05890	AesA06g13800	AesA12g08040	AesA08g06520	AesA07g04050
AesA04g06720	AesA03g13290	AesA03g00710	AesA03g08420	AesA02g23360	AesA02g25770	AesA06g03310	AesA07g13750	AesA03g07160	AesA04g09000	AesA03g01290	AesA03g12760	AesA22g01710	AesA27g05930	AesA06g13880	AesA12g08650	AesA08g06730	AesA07g04070
AesA04g06890	AesA03g13360	AesA03g00720	AesA03g08450	AesA02g23380	AesA02g25840	AesA06g03420	AesA07g13760	AesA03g07230	AesA04g09010	AesA03g01310	AesA03g12830	AesA22g01730	AesA27g06640	AesA06g14010	AesA12g08660	AesA08g06790	AesA07g04080
AesA04g06970	AesA03g13420	AesA03g00780	AesA03g08520	AesA02g23390	AesA02g25890	AesA06g03480	AesA07g14010	AesA03g07280	AesA04g09040	AesA03g01370	AesA03g12900	AesA22g02220	AesA27g07810	AesA06g14020	AesA12g09810	AesA08g06980	AesA07g04110
AesA04g06980	AesA03g13430	AesA03g00790	AesA03g08550	AesA02g23400	AesA02g25930	AesA06g03780	AesA07g14110	AesA03g07390	AesA04g09130	AesA03g01450	AesA03g12910	AesA22g02230	AesA27g08970	AesA06g14080	AesA12g09820	AesA08g07710	AesA07g04120
AesA04g06990	AesA03g13460	AesA03g00800	AesA03g08570	AesA02g23470	AesA02g25940	AesA06g03800	AesA07g14400	AesA03g07420	AesA04g09220	AesA03g01460	AesA03g13160	AesA22g02790	AesA27g09690	AesA06g14090	AesA12g10710	AesA08g07720	AesA07g04130
AesA04g07040	AesA03g13550	AesA03g00910	AesA03g08670	AesA02g23490	AesA02g26060	AesA06g03910	AesA07g14530	AesA03g07430	AesA04g09260	AesA03g01740	AesA03g13190	AesA22g02960	AesA27g11770	AesA06g14130	AesA12g10740	AesA08g07730	AesA07g04150
AesA04g07070	AesA03g13570	AesA03g00960	AesA03g08700	AesA02g23720	AesA02g26130	AesA06g03990	AesA07g14810	AesA03g07440	AesA04g09290	AesA03g01830	AesA03g13210	AesA22g03170	AesA27g11920	AesA06g14160	AesA12g11030	AesA08g07760	AesA07g04450
AesA04g07250	AesA03g13590	AesA03g00980	AesA03g08800	AesA02g24030	AesA02g26140	AesA06g04000	AesA07g15060	AesA03g07450	AesA04g09370	AesA03g01950	AesA03g13260	AesA22g03400	AesA27g11930	AesA06g14260	AesA12g11430	AesA08g07840	AesA07g04590
AesA04g07310	AesA03g13600	AesA03g01020	AesA03g09020	AesA02g24060	AesA02g26160	AesA06g04110	AesA07g15110	AesA03g07460	AesA04g09410	AesA03g01960	AesA03g13300	AesA22g03440	AesA27g12390	AesA06g14500	AesA12g11590	AesA08g07900	AesA07g04620
AesA04g07350	AesA03g13640	AesA03g01040	AesA03g09030	AesA02g24110	AesA02g26330	AesA06g04120	AesA07g15800	AesA03g07480	AesA04g09530	AesA03g01970	AesA03g13340	AesA22g03630	AesA27g12450	AesA06g14660	AesA12g11670	AesA08g07910	AesA07g04710
AesA04g07370	AesA03g13690	AesA03g01080	AesA03g09040	AesA02g24200	AesA02g26340	AesA06g04140	AesA08g00100	AesA03g07540	AesA04g09620	AesA03g01980	AesA03g13350	AesA22g04170	AesA27g12540	AesA06g14820	AesA12g11880	AesA08g08140	AesA07g04730
AesA04g07500	AesA03g13750	AesA03g01120	AesA03g09090	AesA02g24250	AesA02g26350	AesA06g04230	AesA08g00210	AesA03g07620	AesA04g09650	AesA03g01990	AesA03g13370	AesA22g04320	AesA27g13400	AesA06g14830	AesA12g11930	AesA08g08480	AesA07g04740
AesA04g07660	AesA03g13770	AesA03g01220	AesA03g09220	AesA02g24290	AesA02g26360	AesA06g04260	AesA08g00280	AesA03g07700	AesA04g09670	AesA03g02060	AesA03g13390	AesA22g04330	AesA27g14960	AesA06g14860	AesA12g11950	AesA08g08720	AesA07g04750
AesA04g07730	AesA03g13810	AesA03g01230	AesA03g09250	AesA02g24300	AesA02g26380	AesA06g04420	AesA08g00470	AesA03g07840	AesA04g09790	AesA03g02100	AesA03g13410	AesA22g04390	AesA27g15430	AesA06g14870	AesA12g12060	AesA08g08820	AesA07g05000
AesA04g07770	AesA03g13820	AesA03g01440	AesA03g09320	AesA02g24310	AesA02g26390	AesA06g04480	AesA08g00660	AesA03g07890	AesA04g09880	AesA03g02110	AesA03g13420	AesA22g05000	AesA27g16220	AesA06g15340	AesA12g12440	AesA08g08910	AesA07g05420
AesA04g07780	AesA03g13840	AesA03g01450	AesA03g09350	AesA02g24340	AesA02g26420	AesA06g04620	AesA08g00800	AesA03g07910	AesA04g10060	AesA03g02120	AesA03g13430	AesA22g05400	AesA27g16460	AesA06g15490	AesA12g12490	AesA08g09000	AesA07g05450
AesA04g07830	AesA03g13910	AesA03g01740	AesA03g09430	AesA02g24380	AesA02g26520	AesA06g05260	AesA08g00860	AesA03g07990	AesA04g10230	AesA03g02180	AesA03g13460	AesA22g06020	AesA27g16600	AesA06g15580	AesA12g12500	AesA08g09090	AesA07g05460
AesA04g07880	AesA03g13940	AesA03g01910	AesA03g09450	AesA02g24390	AesA02g26550	AesA06g05450	AesA08g01000	AesA03g08010	AesA04g10300	AesA03g02200	AesA03g13600	AesA22g06320	AesA27g17430	AesA06g15670	AesA12g12990	AesA08g09130	AesA07g05520
AesA04g07900	AesA03g13970	AesA03g01930	AesA03g09470	AesA02g24400	AesA03g00020	AesA06g05500	AesA08g01170	AesA03g08020	AesA04g10330	AesA03g02220	AesA03g13770	AesA22g06540	AesA27g17900	AesA06g15690	AesA12g13000	AesA08g09140	AesA07g05550
AesA04g08020	AesA03g13990	AesA03g01950	AesA03g09510	AesA02g24420	AesA03g00060	AesA06g05820	AesA08g01190	AesA03g08090	AesA04g10440	AesA03g02300	AesA03g13820	AesA22g06630	AesA27g18500	AesA06g15920	AesA12g13150	AesA08g09160	AesA07g05560
AesA04g08030	AesA03g14000	AesA03g01960	AesA03g09680	AesA02g24500	AesA03g00120	AesA06g06740	AesA08g01230	AesA03g08130	AesA04g10460	AesA03g02340	AesA03g13900	AesA22g07530	AesA27g20310	AesA06g15940	AesA12g13250	AesA08g09170	AesA07g05570
AesA04g08130	AesA03g14030	AesA03g01970	AesA03g09700	AesA02g24510	AesA03g00130	AesA06g06770	AesA08g01250	AesA03g08140	AesA04g10580	AesA03g02440	AesA03g13910	AesA22g07750	AesA27g20480	AesA06g15950	AesA12g13450	AesA08g09180	AesA07g05580
AesA04g08150	AesA03g14070	AesA03g01980	AesA03g09750	AesA02g24520	AesA03g00150	AesA06g07160	AesA08g01310	AesA03g08150	AesA04g10750	AesA03g02480	AesA03g13940	AesA22g08050	AesA27g20490	AesA07g01510	AesA12g13600	AesA08g09300	AesA07g05860
AesA04g08230	AesA03g14080	AesA03g01990	AesA03g09820	AesA02g24580	AesA03g00160	AesA06g07220	AesA08g01590	AesA03g08200	AesA04g10810	AesA03g02510	AesA03g13970	AesA22g08630	AesA27g21490	AesA07g01540	AesA12g14060	AesA08g09380	AesA07g06010
AesA04g08290	AesA03g14250	AesA03g02060	AesA03g09830	AesA02g24590	AesA03g00170	AesA06g07370	AesA08g01600	AesA03g08220	AesA04g10890	AesA03g02520	AesA03g14030	AesA22g08730	AesA27g22620	AesA07g01620	AesA12g14270	AesA08g09880	AesA07g06020
AesA04g08300	AesA03g14310	AesA03g02080	AesA03g09870	AesA02g24630	AesA03g00280	AesA06g07550	AesA08g01610	AesA03g08240	AesA04g11230	AesA03g02550	AesA03g14070	AesA22g08810	AesA27g23170	AesA07g01770	AesA12g14430	AesA08g09900	AesA07g06030
AesA04g08380	AesA03g14320	AesA03g02100	AesA03g09970	AesA02g24640	AesA03g00330	AesA06g07600	AesA08g01890	AesA03g08250	AesA04g11320	AesA03g02750	AesA03g14080	AesA22g08860	AesA27g23470	AesA07g01860	AesA12g14870	AesA08g10030	AesA07g06060
AesA04g08390	AesA03g14360	AesA03g02110	AesA03g10070	AesA02g24660	AesA03g00370	AesA06g07680	AesA08g01900	AesA03g08290	AesA04g11460	AesA03g02770	AesA03g14090	AesA22g09170	AesA27g23480	AesA07g02110	AesA12g14920	AesA08g10210	AesA07g06120
AesA04g08430	AesA03g14470	AesA03g02120	AesA03g10110	AesA02g24670	AesA03g00380	AesA06g07690	AesA08g01910	AesA03g08330	AesA04g11490	AesA03g02780	AesA03g14120	AesA22g09490	AesA27g23540	AesA07g02390	AesA12g14930	AesA08g10460	AesA07g06550
AesA04g08460	AesA03g14520	AesA03g02180	AesA03g10300	AesA02g24720	AesA03g00420	AesA06g07710	AesA08g01980	AesA03g08340	AesA04g11530	AesA03g02790	AesA03g14160	AesA22g09870	AesA27g23570	AesA07g02870	AesA12g15010	AesA08g10510	AesA07g06690
AesA04g08570	AesA03g14530	AesA03g02220	AesA03g10310	AesA02g24750	AesA03g00430	AesA06g07720	AesA08g02210	AesA03g08380	AesA04g11540	AesA03g02800	AesA03g14190	AesA22g10440	AesA27g23750	AesA07g02890	AesA12g15200	AesA08g10530	AesA07g06790
AesA04g08580	AesA03g14580	AesA03g02300	AesA03g10360	AesA02g24810	AesA03g00470	AesA06g07770	AesA08g02460	AesA03g08400	AesA04g11750	AesA03g02810	AesA03g14200	AesA22g10570	AesA27g24110	AesA07g03160	AesA12g15370	AesA08g10540	AesA07g06890
AesA04g08650	AesA03g14610	AesA03g02320	AesA03g10400	AesA02g24910	AesA03g00490	AesA06g07980	AesA08g02470	AesA03g08410	AesA04g11790	AesA03g02840	AesA03g14250	AesA22g10750	AesA28g00140	AesA07g03430	AesA12g16270	AesA08g10690	AesA07g07010
AesA04g08750	AesA03g14730	AesA03g02340	AesA03g10440	AesA02g24930	AesA03g00500	AesA06g08000	AesA08g02650	AesA03g08430	AesA04g11850	AesA03g02850	AesA03g14310	AesA22g11050	AesA28g03840	AesA07g03440	AesA12g16550	AesA08g10790	AesA07g07030
AesA04g08790	AesA03g14790	AesA03g02440	AesA03g10520	AesA02g24960	AesA03g00540	AesA06g08310	AesA08g02660	AesA03g08510	AesA04g11880	AesA03g02870	AesA03g14320	AesA22g11820	AesA28g04800	AesA07g04290	AesA12g16920	AesA08g10960	AesA07g07100
AesA04g08910	AesA03g14840	AesA03g02480	AesA03g10550	AesA02g25020	AesA03g00550	AesA06g08330	AesA08g02680	AesA03g08530	AesA04g11900	AesA03g03020	AesA03g14330	AesA22g12430	AesA28g04820	AesA07g04300	AesA12g17000	AesA08g10990	AesA07g07120
AesA04g09080	AesA03g14880	AesA03g02510	AesA03g10600	AesA02g25090	AesA03g00570	AesA06g08580	AesA08g02780	AesA03g08660	AesA04g11940	AesA03g03040	AesA03g14360	AesA22g12680	AesA28g05080	AesA07g04410	AesA12g17130	AesA08g11110	AesA07g07130
AesA04g09150	AesA03g14890	AesA03g02520	AesA03g10710	AesA02g25200	AesA03g00580	AesA06g08600	AesA08g03250	AesA03g08760	AesA04g11980	AesA03g03090	AesA03g14400	AesA22g12750	AesA28g05270	AesA07g04420	AesA12g17160	AesA08g11150	AesA07g07200
AesA04g09160	AesA03g14900	AesA03g02550	AesA03g10850	AesA02g25260	AesA03g00600	AesA06g08610	AesA08g03530	AesA03g08780	AesA04g12060	AesA03g03150	AesA03g14490	AesA22g13250	AesA28g05740	AesA07g04490	AesA12g17310	AesA08g11160	AesA07g07210
AesA04g09180	AesA03g14950	AesA03g02750	AesA03g10950	AesA02g25270	AesA03g00670	AesA06g08650	AesA08g03660	AesA03g08790	AesA04g12180	AesA03g03170	AesA03g14520	AesA22g14500	AesA28g06310	AesA07g04780	AesA12g17820	AesA08g11330	AesA07g07220
AesA04g09270	AesA03g14960	AesA03g02780	AesA03g11390	AesA02g25390	AesA03g00680	AesA06g08860	AesA08g03720	AesA03g08850	AesA04g12200	AesA03g03180	AesA03g14570	AesA22g14530	AesA28g06940	AesA07g04960	AesA12g17880	AesA08g11460	AesA07g07230
AesA04g09300	AesA03g14970	AesA03g02790	AesA03g11400	AesA02g25610	AesA03g00690	AesA06g09020	AesA08g03800	AesA03g08900	AesA04g12290	AesA03g03210	AesA03g14580	AesA22g14800	AesA28g07660	AesA07g06050	AesA12g17890	AesA08g11670	AesA07g07350
AesA04g09360	AesA03g14980	AesA03g02800	AesA03g11460	AesA02g25630	AesA03g00700	AesA06g09130	AesA08g04090	AesA03g08910	AesA04g12340	AesA03g03220	AesA03g14590	AesA22g15070	AesA28g08020	AesA07g06180	AesA12g18180	AesA08g11900	AesA07g07380
AesA04g09400	AesA03g14990	AesA03g02840	AesA03g11480	AesA02g25650	AesA03g00770	AesA06g09180	AesA08g04100	AesA03g08920	AesA04g12360	AesA03g03230	AesA03g14610	AesA22g15230	AesA28g08580	AesA07g06370	AesA12g18440	AesA08g12000	AesA07g07390
AesA04g09420	AesA04g00050	AesA03g02850	AesA03g11500	AesA02g25670	AesA03g00830	AesA06g09310	AesA08g04130	AesA03g08930	AesA04g12390	AesA03g03250	AesA03g14700	AesA22g15380	AesA28g08860	AesA07g06700	AesA12g18490	AesA08g12020	AesA07g07480
AesA04g09430	AesA04g00130	AesA03g02870	AesA03g11530	AesA02g25690	AesA03g00840	AesA06g09360	AesA08g04630	AesA03g08940	AesA04g12510	AesA03g03260	AesA03g14800	AesA22g15930	AesA28g10520	AesA07g06730	AesA12g18500	AesA08g12060	AesA07g07530
AesA04g09460	AesA04g00240	AesA03g02950	AesA03g11540	AesA02g25700	AesA03g00870	AesA06g09370	AesA08g04790	AesA03g08950	AesA04g12570	AesA03g03270	AesA03g14810	AesA22g16230	AesA28g10700	AesA07g07460	AesA12g18700	AesA08g12180	AesA07g07550
AesA04g09510	AesA04g00360	AesA03g03020	AesA03g11570	AesA02g25740	AesA03g00880	AesA06g09380	AesA08g04890	AesA03g08960	AesA04g12600	AesA03g03280	AesA03g14900	AesA22g16340	AesA28g10890	AesA07g07520	AesA12g18860	AesA08g12290	AesA07g07580
AesA04g09520	AesA04g00480	AesA03g03040	AesA03g11580	AesA02g25750	AesA03g00970	AesA06g09440	AesA08g04950	AesA03g08970	AesA04g12630	AesA03g03300	AesA03g14960	AesA22g16430	AesA28g10920	AesA07g07790	AesA12g18890	AesA08g12370	AesA07g07590
AesA04g09560	AesA04g00530	AesA03g03070	AesA03g11600	AesA02g25990	AesA03g01060	AesA06g09450	AesA08g05010	AesA03g08980	AesA04g12720	AesA03g03320	AesA03g14970	AesA22g16440	AesA28g10950	AesA07g08040	AesA12g19480	AesA08g12560	AesA07g07680
AesA04g09590	AesA04g00670	AesA03g03090	AesA03g11670	AesA02g26030	AesA03g01070	AesA06g09510	AesA08g05030	AesA03g08990	AesA04g12940	AesA03g03350	AesA03g14990	AesA22g16900	AesA28g11110	AesA07g08060	AesA12g19750	AesA08g12570	AesA07g07740
AesA04g09630	AesA04g00690	AesA03g03150	AesA03g11760	AesA02g26040	AesA03g01130	AesA06g09570	AesA08g05060	AesA03g09100	AesA04g12960	AesA03g03440	AesA04g00130	AesA22g17270	AesA28g11320	AesA07g08210	AesA12g19870	AesA08g12580	AesA07g07930
AesA04g09640	AesA04g00800	AesA03g03170	AesA03g11790	AesA02g26050	AesA03g01140	AesA06g09620	AesA08g05070	AesA03g09210	AesA04g13000	AesA03g03450	AesA04g00330	AesA22g17700	AesA28g12380	AesA07g08250	AesA12g19930	AesA08g12620	AesA07g07960
AesA04g09730	AesA04g00810	AesA03g03180	AesA03g11900	AesA02g26070	AesA03g01150	AesA06g09670	AesA08g05100	AesA03g09270	AesA04g13200	AesA03g03460	AesA04g00530	AesA22g17960	AesA28g12440	AesA07g08460	AesA12g19970	AesA08g12690	AesA07g07970
AesA04g09740	AesA04g00880	AesA03g03210	AesA03g11930	AesA02g26080	AesA03g01160	AesA06g09680	AesA08g05160	AesA03g09280	AesA04g13250	AesA03g03510	AesA04g00590	AesA22g19210	AesA28g13760	AesA07g08470	AesA12g20740	AesA08g12770	AesA07g08190
AesA04g09750	AesA04g00890	AesA03g03220	AesA03g12020	AesA02g26090	AesA03g01190	AesA06g09690	AesA08g05260	AesA03g09580	AesA04g13280	AesA03g03610	AesA04g00600	AesA22g19290	AesA28g14030	AesA07g08540	AesA12g20830	AesA08g12810	AesA07g08260
AesA04g09770	AesA04g01000	AesA03g03230	AesA03g12190	AesA02g26210	AesA03g01210	AesA06g09830	AesA08g05540	AesA03g09660	AesA04g13340	AesA03g03640	AesA04g00680	AesA22g19630	AesA28g14870	AesA07g08940	AesA12g20850	AesA08g13040	AesA07g08280
AesA04g09800	AesA04g01040	AesA03g03250	AesA03g12200	AesA02g26300	AesA03g01280	AesA06g09850	AesA08g05700	AesA03g09670	AesA04g13440	AesA03g03700	AesA04g00690	AesA23g00090	AesA28g15120	AesA07g09120	AesA12g20870	AesA08g13280	AesA07g08380
AesA04g09900	AesA04g01130	AesA03g03260	AesA03g12210	AesA02g26480	AesA03g01520	AesA06g09940	AesA08g05770	AesA03g09710	AesA04g13450	AesA03g03710	AesA04g00770	AesA23g00630	AesA28g15140	AesA07g09330	AesA12g21030	AesA08g13530	AesA07g08400
AesA04g09910	AesA04g01140	AesA03g03270	AesA03g12290	AesA02g26510	AesA03g01550	AesA06g09950	AesA08g05970	AesA03g09840	AesA04g13550	AesA03g03730	AesA04g00880	AesA23g01190	AesA28g18840	AesA07g09340	AesA12g21120	AesA08g13960	AesA07g08670
AesA04g10020	AesA04g01150	AesA03g03280	AesA03g12320	AesA02g26570	AesA03g01630	AesA06g10000	AesA08g05990	AesA03g10010	AesA04g13730	AesA03g03740	AesA04g00890	AesA23g02240	AesA28g19760	AesA07g09750	AesA12g21450	AesA08g14120	AesA07g08730
AesA04g10040	AesA04g01180	AesA03g03300	AesA03g12450	AesA03g00200	AesA03g01640	AesA06g10060	AesA08g06110	AesA03g10170	AesA04g13790	AesA03g03750	AesA04g01040	AesA23g02280	AesA28g20030	AesA07g09870	AesA12g21980	AesA08g14550	AesA07g08960
AesA04g10080	AesA04g01210	AesA03g03320	AesA03g12470	AesA03g00220	AesA03g01650	AesA06g10070	AesA08g06260	AesA03g10860	AesA04g13810	AesA03g03760	AesA04g01100	AesA23g02660	AesA28g20140	AesA07g09890	AesA12g22230	AesA08g14580	AesA07g08970
AesA04g10140	AesA04g01220	AesA03g03350	AesA03g12480	AesA03g00300	AesA03g01660	AesA06g10080	AesA08g06510	AesA03g10870	AesA04g13980	AesA03g03780	AesA04g01130	AesA23g02780	AesA28g20160	AesA07g09930	AesA12g23030	AesA08g14690	AesA07g08990
AesA04g10170	AesA04g01320	AesA03g03410	AesA03g12510	AesA03g00390	AesA03g01670	AesA06g10320	AesA08g06640	AesA03g10880	AesA04g14120	AesA03g03820	AesA04g01150	AesA23g02850	AesA28g20210	AesA07g10250	AesA12g23050	AesA08g15050	AesA07g09040
AesA04g10240	AesA04g01370	AesA03g03440	AesA03g12540	AesA03g00460	AesA03g01730	AesA06g10630	AesA08g06800	AesA03g11420	AesA04g14190	AesA03g03870	AesA04g01220	AesA23g04070	AesA28g20660	AesA07g10360	AesA12g23060	AesA08g15130	AesA07g09050
AesA04g10470	AesA04g01420	AesA03g03450	AesA03g12550	AesA03g00610	AesA03g01750	AesA06g10720	AesA08g06900	AesA03g11620	AesA04g14350	AesA03g03880	AesA04g01320	AesA23g04140	AesA28g20670	AesA07g10630	AesA12g23370	AesA08g15170	AesA07g09060
AesA04g10530	AesA04g01430	AesA03g03460	AesA03g12570	AesA03g00710	AesA03g01760	AesA06g10750	AesA08g06920	AesA03g11630	AesA04g14520	AesA03g03890	AesA04g01360	AesA23g04600	AesA28g20680	AesA07g10870	AesA12g23450	AesA08g15360	AesA07g09150
AesA04g10610	AesA04g01460	AesA03g03510	AesA03g12590	AesA03g00720	AesA03g01800	AesA06g10910	AesA08g07090	AesA03g11660	AesA04g14530	AesA03g03920	AesA04g01370	AesA23g04640	AesA29g00640	AesA07g11410	AesA13g00740	AesA08g15970	AesA07g09160
AesA04g10650	AesA04g01490	AesA03g03610	AesA03g12720	AesA03g00780	AesA03g01810	AesA06g10920	AesA08g07190	AesA03g11700	AesA04g14540	AesA03g03940	AesA04g01410	AesA23g04710	AesA29g03240	AesA07g11500	AesA13g01120	AesA08g15980	AesA07g09170
AesA04g10660	AesA04g01500	AesA03g03640	AesA03g12750	AesA03g00790	AesA03g01870	AesA06g10970	AesA08g07330	AesA03g11730	AesA04g14590	AesA03g04020	AesA04g01420	AesA23g04780	AesA29g03690	AesA07g11510	AesA13g01190	AesA08g16140	AesA07g09250
AesA04g10670	AesA04g01550	AesA03g03690	AesA03g12900	AesA03g00800	AesA03g02070	AesA06g11200	AesA08g07340	AesA03g11820	AesA04g14640	AesA03g04040	AesA04g01440	AesA23g06300	AesA29g05240	AesA07g11580	AesA13g01230	AesA08g16710	AesA07g09320
AesA04g10710	AesA04g01600	AesA03g03700	AesA03g12930	AesA03g00810	AesA03g02090	AesA06g11290	AesA08g07380	AesA03g11940	AesA04g14710	AesA03g04090	AesA04g01480	AesA23g07790	AesA29g05430	AesA07g12070	AesA13g01280	AesA08g16850	AesA07g09330
AesA04g10720	AesA04g01620	AesA03g03710	AesA03g12940	AesA03g00820	AesA03g02190	AesA06g11320	AesA08g07410	AesA03g12060	AesA04g14760	AesA03g04170	AesA04g01490	AesA23g08150	AesA29g05580	AesA07g12080	AesA13g01290	AesA08g16920	AesA07g09410
AesA04g10920	AesA04g01650	AesA03g03730	AesA03g13110	AesA03g00850	AesA03g02270	AesA06g11380	AesA08g07700	AesA03g12100	AesA04g14770	AesA03g04240	AesA04g01550	AesA23g08330	AesA29g05910	AesA07g12220	AesA13g01540	AesA08g17020	AesA07g09420
AesA04g10990	AesA04g01680	AesA03g03740	AesA03g13160	AesA03g00910	AesA03g02290	AesA06g11390	AesA08g07960	AesA03g12150	AesA04g14800	AesA03g04250	AesA04g01570	AesA23g10310	AesA29g07230	AesA07g12560	AesA13g01580	AesA08g17030	AesA07g09450
AesA04g11000	AesA04g01740	AesA03g03760	AesA03g13170	AesA03g00960	AesA03g02450	AesA06g11400	AesA08g07980	AesA03g12250	AesA04g14820	AesA03g04260	AesA04g01600	AesA23g10370	AesA29g09160	AesA07g12670	AesA13g01650	AesA08g17060	AesA07g09470
AesA04g11070	AesA04g01760	AesA03g03780	AesA03g13190	AesA03g00980	AesA03g02470	AesA06g11470	AesA08g07990	AesA03g12270	AesA04g14830	AesA03g04270	AesA04g01620	AesA23g10580	AesA29g10380	AesA07g12860	AesA13g01710	AesA08g17070	AesA07g09480
AesA04g11080	AesA04g01770	AesA03g03870	AesA03g13210	AesA03g01020	AesA03g02570	AesA06g11540	AesA08g08000	AesA03g12330	AesA04g14880	AesA03g04300	AesA04g01690	AesA23g12070	AesA29g10410	AesA07g12930	AesA13g01970	AesA08g17710	AesA07g09490
AesA04g11100	AesA04g01790	AesA03g03880	AesA03g13260	AesA03g01080	AesA03g02590	AesA06g11580	AesA08g08070	AesA03g12360	AesA04g14930	AesA03g04320	AesA04g01750	AesA23g12080	AesA29g11030	AesA07g13340	AesA13g02260	AesA08g17790	AesA07g09550
AesA04g11130	AesA04g01820	AesA03g03890	AesA03g13300	AesA03g01120	AesA03g02630	AesA06g11660	AesA08g08120	AesA03g12440	AesA04g15210	AesA03g04330	AesA04g01760	AesA23g12330	AesA29g15920	AesA07g13360	AesA13g02640	AesA08g17870	AesA07g09760
AesA04g11140	AesA04g01830	AesA03g03900	AesA03g13340	AesA03g01220	AesA03g02660	AesA06g11700	AesA08g08270	AesA03g12490	AesA04g15220	AesA03g04340	AesA04g01770	AesA23g12460	AesA29g15940	AesA07g13400	AesA13g02700	AesA08g17960	AesA07g09780
AesA04g11420	AesA04g01870	AesA03g03920	AesA03g13350	AesA03g01230	AesA03g02670	AesA06g11730	AesA08g08360	AesA03g12740	AesA04g15480	AesA03g04350	AesA04g01790	AesA24g00270	AesA30g00530	AesA07g13410	AesA13g02740	AesA08g18030	AesA07g09800
AesA04g11560	AesA04g01990	AesA03g03940	AesA03g13370	AesA03g01370	AesA03g02700	AesA06g11800	AesA08g08480	AesA03g12780	AesA04g15530	AesA03g04360	AesA04g01860	AesA24g00730	AesA30g00550	AesA07g13680	AesA13g02850	AesA08g18140	AesA07g09810
AesA04g11610	AesA04g02000	AesA03g04020	AesA03g13390	AesA03g01440	AesA03g02890	AesA06g11860	AesA08g08530	AesA03g12790	AesA04g15590	AesA03g04370	AesA04g02020	AesA24g01260	AesA30g00630	AesA07g13980	AesA13g03090	AesA08g18480	AesA07g09920
AesA04g11630	AesA04g02010	AesA03g04100	AesA03g13410	AesA03g01450	AesA03g02910	AesA06g11880	AesA08g08550	AesA03g12880	AesA04g15600	AesA03g04380	AesA04g02220	AesA24g01940	AesA30g00640	AesA07g14250	AesA13g03380	AesA08g18630	AesA07g10020
AesA04g11670	AesA04g02180	AesA03g04120	AesA03g13420	AesA03g01740	AesA03g02930	AesA06g11900	AesA08g08560	AesA03g12890	AesA04g15730	AesA03g04390	AesA04g02300	AesA24g02670	AesA30g01240	AesA07g14820	AesA13g03400	AesA08g18840	AesA07g10050
AesA04g11690	AesA04g02190	AesA03g04170	AesA03g13430	AesA03g01830	AesA03g02970	AesA06g11920	AesA08g08590	AesA03g12950	AesA04g15750	AesA03g04400	AesA04g02310	AesA24g02690	AesA30g01330	AesA07g15160	AesA13g04480	AesA08g19010	AesA07g10060
AesA04g11710	AesA04g02210	AesA03g04240	AesA03g13460	AesA03g01930	AesA03g03120	AesA06g12100	AesA08g08790	AesA03g12970	AesA05g00140	AesA03g04440	AesA04g02330	AesA24g02790	AesA30g01340	AesA07g15430	AesA13g04790	AesA08g19250	AesA07g10140
AesA04g11800	AesA04g02300	AesA03g04250	AesA03g13600	AesA03g01950	AesA03g03190	AesA06g12310	AesA08g08890	AesA03g12980	AesA05g00290	AesA03g04480	AesA04g02450	AesA24g03140	AesA30g01360	AesA07g15490	AesA13g05050	AesA08g19330	AesA07g10210
AesA04g11810	AesA04g02360	AesA03g04260	AesA03g13770	AesA03g01960	AesA03g03330	AesA06g12440	AesA08g09130	AesA03g12990	AesA05g00450	AesA03g04490	AesA04g02520	AesA24g03530	AesA30g01700	AesA07g15500	AesA13g05250	AesA08g19570	AesA07g10260
AesA04g11820	AesA04g02420	AesA03g04270	AesA03g13790	AesA03g01970	AesA03g03400	AesA06g12480	AesA08g09160	AesA03g13030	AesA05g00480	AesA03g04600	AesA04g02530	AesA24g03540	AesA30g02610	AesA07g15520	AesA13g05340	AesA08g19750	AesA07g10270
AesA04g11860	AesA04g02480	AesA03g04290	AesA03g13900	AesA03g01980	AesA03g03470	AesA06g12610	AesA08g09280	AesA03g13050	AesA05g00740	AesA03g04610	AesA04g02540	AesA24g03970	AesA30g04190	AesA07g15710	AesA13g05640	AesA08g19780	AesA07g10410
AesA04g11870	AesA04g02520	AesA03g04300	AesA03g13910	AesA03g01990	AesA03g03520	AesA06g12970	AesA08g09360	AesA03g13060	AesA05g00850	AesA03g04670	AesA04g02640	AesA24g04290	AesA30g07120	AesA07g15730	AesA13g05710	AesA08g19840	AesA07g10500
AesA04g11890	AesA04g02540	AesA03g04320	AesA03g13940	AesA03g02060	AesA03g03530	AesA06g13060	AesA08g09450	AesA03g13080	AesA05g00880	AesA03g04720	AesA04g02650	AesA24g04670	AesA30g08090	AesA08g00190	AesA13g05800	AesA08g19900	AesA07g10530
AesA04g11920	AesA04g02550	AesA03g04330	AesA03g13970	AesA03g02080	AesA03g03580	AesA06g13300	AesA08g09610	AesA03g13230	AesA05g01000	AesA03g04730	AesA04g02670	AesA24g05220	AesA30g08910	AesA08g00230	AesA13g05850	AesA08g20010	AesA07g10610
AesA04g12000	AesA04g02640	AesA03g04340	AesA03g14030	AesA03g02100	AesA03g03660	AesA06g13340	AesA08g09660	AesA03g13250	AesA05g01050	AesA03g04740	AesA04g02700	AesA24g05570	AesA30g09110	AesA08g00240	AesA13g05860	AesA08g20130	AesA07g10740
AesA04g12140	AesA04g02700	AesA03g04370	AesA03g14070	AesA03g02110	AesA03g03810	AesA06g13420	AesA08g09720	AesA03g13510	AesA05g01130	AesA03g04750	AesA04g02730	AesA24g05800	AesA30g11460	AesA08g00440	AesA13g06060	AesA08g20310	AesA07g10820
AesA04g12160	AesA04g02730	AesA03g04380	AesA03g14080	AesA03g02120	AesA03g03840	AesA06g13430	AesA08g09730	AesA03g13520	AesA05g01180	AesA03g04770	AesA04g02970	AesA24g05860	AesA30g11900	AesA08g00450	AesA13g06350	AesA08g20390	AesA07g10830
AesA04g12210	AesA04g02760	AesA03g04390	AesA03g14160	AesA03g02170	AesA03g03850	AesA06g13440	AesA08g09790	AesA03g13550	AesA05g01320	AesA03g04850	AesA04g02990	AesA24g05890	AesA30g12140	AesA08g00520	AesA13g06510	AesA08g21270	AesA07g10900
AesA04g12300	AesA04g02870	AesA03g04400	AesA03g14190	AesA03g02180	AesA03g03970	AesA06g13700	AesA08g09880	AesA03g13650	AesA05g01330	AesA03g04940	AesA04g03040	AesA24g06140	AesA30g12380	AesA08g00530	AesA13g07230	AesA08g21290	AesA07g11030
AesA04g12410	AesA04g02980	AesA03g04440	AesA03g14200	AesA03g02200	AesA03g04190	AesA06g13920	AesA08g09970	AesA03g13660	AesA05g01370	AesA03g04990	AesA04g03130	AesA24g06390	AesA30g14170	AesA08g00540	AesA13g07320	AesA08g21330	AesA07g11090
AesA04g12440	AesA04g02990	AesA03g04480	AesA03g14250	AesA03g02220	AesA03g04230	AesA06g13940	AesA08g10040	AesA03g13690	AesA05g01410	AesA03g05060	AesA04g03190	AesA24g06470	AesA30g14180	AesA08g00650	AesA13g07380	AesA08g21470	AesA07g11120
AesA04g12480	AesA04g03040	AesA03g04490	AesA03g14310	AesA03g02300	AesA03g04280	AesA06g14020	AesA08g10080	AesA03g13710	AesA05g01460	AesA03g05110	AesA04g03270	AesA24g07500	AesA30g15110	AesA08g00740	AesA13g07730	AesA08g21480	AesA07g11150
AesA04g12760	AesA04g03250	AesA03g04600	AesA03g14320	AesA03g02320	AesA03g04310	AesA06g14090	AesA08g10390	AesA03g13780	AesA05g01470	AesA03g05120	AesA04g03540	AesA24g08170	AesA30g15420	AesA08g00970	AesA13g07870	AesA08g21490	AesA07g11160
AesA04g12830	AesA04g03300	AesA03g04610	AesA03g14330	AesA03g02340	AesA03g04430	AesA06g14160	AesA08g10540	AesA03g13870	AesA05g01550	AesA03g05130	AesA04g03610	AesA24g09160	AesA30g16750	AesA08g01530	AesA13g07940	AesA08g21590	AesA07g11170
AesA04g12840	AesA04g03320	AesA03g04660	AesA03g14360	AesA03g02370	AesA03g04520	AesA06g14260	AesA08g10660	AesA03g13890	AesA05g01570	AesA03g05170	AesA04g03640	AesA24g09200	AesA30g16850	AesA08g01540	AesA13g08580	AesA08g21600	AesA07g11180
AesA04g13110	AesA04g03330	AesA03g04670	AesA03g14390	AesA03g02390	AesA03g04530	AesA06g14280	AesA08g10680	AesA03g14010	AesA05g01640	AesA03g05300	AesA04g03670	AesA24g11280	AesA30g17260	AesA08g01630	AesA13g08880	AesA08g21670	AesA07g11190
AesA04g13130	AesA04g03460	AesA03g04730	AesA03g14400	AesA03g02440	AesA03g04540	AesA06g14500	AesA08g11110	AesA03g14260	AesA05g01670	AesA03g05320	AesA04g03710	AesA24g11350	AesA30g18690	AesA08g01640	AesA13g09380	AesA08g21840	AesA07g11200
AesA04g13150	AesA04g03520	AesA03g04740	AesA03g14490	AesA03g02480	AesA03g04620	AesA06g14770	AesA08g11140	AesA03g14270	AesA05g01860	AesA03g05330	AesA04g03720	AesA24g11540	AesA30g18700	AesA08g01970	AesA13g09400	AesA08g21920	AesA07g11210
AesA04g13160	AesA04g03530	AesA03g04770	AesA03g14520	AesA03g02510	AesA03g04650	AesA06g14830	AesA08g11220	AesA03g14430	AesA05g01890	AesA03g05340	AesA04g03730	AesA24g11960	AesA30g19130	AesA08g01990	AesA13g10440	AesA08g21940	AesA07g11220
AesA04g13220	AesA04g03540	AesA03g04850	AesA03g14550	AesA03g02520	AesA03g04680	AesA06g14910	AesA08g11430	AesA03g14450	AesA05g02020	AesA03g05350	AesA04g03910	AesA24g12230	AesA30g19290	AesA08g02110	AesA13g10490	AesA08g21980	AesA07g11230
AesA04g13230	AesA04g03570	AesA03g04940	AesA03g14580	AesA03g02530	AesA03g04690	AesA06g15250	AesA08g11550	AesA03g14460	AesA05g02130	AesA03g05380	AesA04g03960	AesA24g12520	AesA30g19640	AesA08g02550	AesA13g10950	AesA08g22150	AesA07g11240
AesA04g13480	AesA04g03590	AesA03g04990	AesA03g14590	AesA03g02550	AesA03g04700	AesA06g15340	AesA08g11740	AesA03g14480	AesA05g02380	AesA03g05400	AesA04g04350	AesA24g12540	AesB01g00500	AesA08g02690	AesA13g11060	AesA08g22420	AesA07g11250
AesA04g13600	AesA04g03600	AesA03g05110	AesA03g14610	AesA03g02750	AesA03g04890	AesA06g15410	AesA08g12080	AesA03g14720	AesA05g02480	AesA03g05430	AesA04g04460	AesA24g12860	AesB01g00510	AesA08g02730	AesA13g11110	AesA08g22430	AesA07g11260
AesA04g13610	AesA04g03610	AesA03g05120	AesA03g14620	AesA03g02780	AesA03g04950	AesA06g15940	AesA08g12090	AesA03g14820	AesA05g02500	AesA03g05460	AesA04g04510	AesA24g13760	AesB01g00520	AesA08g02970	AesA13g11160	AesA08g22440	AesA07g11270
AesA04g13650	AesA04g03640	AesA03g05130	AesA03g14700	AesA03g02800	AesA03g04970	AesA07g00070	AesA08g12180	AesA03g14830	AesA05g02550	AesA03g05480	AesA04g04650	AesA24g13900	AesB01g00760	AesA08g03100	AesA13g11260	AesA08g22940	AesA07g11280
AesA04g13680	AesA04g03670	AesA03g05270	AesA03g14800	AesA03g02830	AesA03g05040	AesA07g00080	AesA08g12360	AesA03g14850	AesA05g02670	AesA03g05610	AesA04g04980	AesA24g14120	AesB01g01420	AesA08g03140	AesA13g11800	AesA08g23130	AesA07g11290
AesA04g13780	AesA04g03910	AesA03g05300	AesA03g14810	AesA03g02840	AesA03g05070	AesA07g00210	AesA08g12620	AesA03g14980	AesA05g02730	AesA03g05660	AesA04g04990	AesA24g14240	AesB01g03400	AesA08g03200	AesA13g12330	AesA08g23290	AesA07g11300
AesA04g13840	AesA04g04380	AesA03g05320	AesA03g14880	AesA03g02850	AesA03g05100	AesA07g00290	AesA08g12850	AesA04g00030	AesA05g02740	AesA03g05670	AesA04g05000	AesA24g14940	AesB01g03710	AesA08g03320	AesA13g12400	AesA09g00120	AesA07g11330
AesA04g13850	AesA04g04440	AesA03g05340	AesA03g14900	AesA03g02870	AesA03g05180	AesA07g00490	AesA08g12860	AesA04g00040	AesA05g02780	AesA03g05680	AesA04g05220	AesA24g15030	AesB01g03780	AesA08g03370	AesA13g12550	AesA09g00200	AesA07g11360
AesA04g13890	AesA04g04450	AesA03g05380	AesA03g14950	AesA03g03020	AesA03g05230	AesA07g00700	AesA08g12930	AesA04g00070	AesA05g02830	AesA03g05730	AesA04g05290	AesA24g16190	AesB01g04650	AesA08g03390	AesA13g12710	AesA09g00260	AesA07g11390
AesA04g13930	AesA04g04490	AesA03g05400	AesA03g14960	AesA03g03040	AesA03g05260	AesA07g01300	AesA08g12940	AesA04g00080	AesA05g02900	AesA03g05740	AesA04g05310	AesA24g16680	AesB01g04720	AesA08g03400	AesA13g13650	AesA09g00270	AesA07g11400
AesA04g13940	AesA04g04530	AesA03g05430	AesA03g14970	AesA03g03050	AesA03g05280	AesA07g01320	AesA08g12970	AesA04g00120	AesA05g02910	AesA03g05810	AesA04g05330	AesA24g16950	AesB01g04890	AesA08g03570	AesA13g13980	AesA09g00660	AesA07g11430
AesA04g14040	AesA04g04660	AesA03g05460	AesA03g14990	AesA03g03060	AesA03g05540	AesA07g01470	AesA08g13020	AesA04g00190	AesA05g02940	AesA03g05820	AesA04g05380	AesA24g17990	AesB01g05020	AesA08g03600	AesA13g14430	AesA09g00950	AesA07g11450
AesA04g14050	AesA04g04680	AesA03g05480	AesA04g00130	AesA03g03070	AesA03g05590	AesA07g01620	AesA08g13050	AesA04g00200	AesA05g02950	AesA03g05830	AesA04g05400	AesA24g18010	AesB01g05440	AesA08g03640	AesA13g14480	AesA09g01090	AesA07g11520
AesA04g14090	AesA04g04750	AesA03g05490	AesA04g00330	AesA03g03090	AesA03g05600	AesA07g01740	AesA08g13090	AesA04g00210	AesA05g03060	AesA03g05890	AesA04g05520	AesA24g18040	AesB01g06430	AesA08g03830	AesA13g14510	AesA09g01230	AesA07g11570
AesA04g14150	AesA04g04990	AesA03g05610	AesA04g00530	AesA03g03150	AesA03g05760	AesA07g01770	AesA08g13180	AesA04g00470	AesA05g03080	AesA03g05960	AesA04g05580	AesA24g18070	AesB01g06810	AesA08g03930	AesA13g14520	AesA09g01280	AesA07g11600
AesA04g14220	AesA04g05180	AesA03g05660	AesA04g00570	AesA03g03170	AesA03g05880	AesA07g01950	AesA08g13270	AesA04g00490	AesA05g03170	AesA03g06120	AesA04g05590	AesA24g19770	AesB01g07320	AesA08g03990	AesA13g15300	AesA09g01310	AesA07g11650
AesA04g14250	AesA04g05290	AesA03g05730	AesA04g00580	AesA03g03180	AesA03g05910	AesA07g02000	AesA08g13600	AesA04g00610	AesA05g03180	AesA03g06130	AesA04g05720	AesA24g20610	AesB01g09040	AesA08g04100	AesA13g15570	AesA09g01360	AesA07g11660
AesA04g14300	AesA04g05300	AesA03g05740	AesA04g00620	AesA03g03210	AesA03g05920	AesA07g02220	AesA08g14310	AesA04g00860	AesA05g03200	AesA03g06140	AesA04g05730	AesA24g21760	AesB01g09520	AesA08g04330	AesA13g16220	AesA09g01480	AesA07g11670
AesA04g14330	AesA04g05380	AesA03g05800	AesA04g00650	AesA03g03220	AesA03g05950	AesA07g02780	AesA08g14720	AesA04g00940	AesA05g03290	AesA03g06150	AesA04g05800	AesA24g22460	AesB01g10710	AesA08g04430	AesA13g16520	AesA09g01560	AesA07g11730
AesA04g14400	AesA04g05510	AesA03g05810	AesA04g00670	AesA03g03230	AesA03g06010	AesA07g02800	AesA08g14750	AesA04g01090	AesA05g03300	AesA03g06190	AesA04g05920	AesA24g22650	AesB01g10730	AesA08g04470	AesA13g16700	AesA09g01580	AesA07g11840
AesA04g14470	AesA04g05560	AesA03g05820	AesA04g00680	AesA03g03250	AesA03g06020	AesA07g02810	AesA08g14780	AesA04g01210	AesA05g03320	AesA03g06200	AesA04g06060	AesA24g22730	AesB01g10740	AesA08g04570	AesA13g17520	AesA09g01590	AesA07g11850
AesA04g14480	AesA04g05730	AesA03g05830	AesA04g00690	AesA03g03260	AesA03g06030	AesA07g02840	AesA08g15050	AesA04g01240	AesA05g03380	AesA03g06240	AesA04g06100	AesA24g23260	AesB02g01150	AesA08g04710	AesA13g17550	AesA09g01890	AesA07g11860
AesA04g14550	AesA04g05860	AesA03g05840	AesA04g00770	AesA03g03270	AesA03g06040	AesA07g02870	AesA08g15140	AesA04g01260	AesA05g03490	AesA03g06250	AesA04g06150	AesA24g23600	AesB02g01950	AesA08g04750	AesA13g17590	AesA09g02900	AesA07g11870
AesA04g14600	AesA04g05920	AesA03g06090	AesA04g00880	AesA03g03280	AesA03g06050	AesA07g02890	AesA08g15280	AesA04g01330	AesA05g03500	AesA03g06280	AesA04g06260	AesA24g23660	AesB02g02100	AesA08g04810	AesA13g17780	AesA09g03610	AesA07g11890
AesA04g14630	AesA04g05940	AesA03g06120	AesA04g00890	AesA03g03300	AesA03g06060	AesA07g03040	AesA08g15330	AesA04g01340	AesA05g03560	AesA03g06390	AesA04g06440	AesA24g24010	AesB02g03100	AesA08g04940	AesA13g19030	AesA09g03800	AesA07g12050
AesA04g14700	AesA04g05950	AesA03g06140	AesA04g00900	AesA03g03350	AesA03g06100	AesA07g03070	AesA08g15620	AesA04g01740	AesA05g03570	AesA03g06490	AesA04g06470	AesA24g24020	AesB02g07420	AesA08g05140	AesA13g19580	AesA09g03920	AesA07g12060
AesA04g14900	AesA04g06050	AesA03g06150	AesA04g01040	AesA03g03440	AesA03g06210	AesA07g03140	AesA08g15830	AesA04g01880	AesA05g03640	AesA03g06510	AesA04g06670	AesA25g01150	AesB02g07460	AesA08g05250	AesA13g19760	AesA09g03930	AesA07g12090
AesA04g14990	AesA04g06210	AesA03g06170	AesA04g01100	AesA03g03450	AesA03g06300	AesA07g03210	AesA08g15970	AesA04g02090	AesA05g03820	AesA03g06540	AesA04g06790	AesA25g02870	AesB02g07600	AesA08g05360	AesA13g19880	AesA09g04080	AesA07g12130
AesA04g15050	AesA04g06260	AesA03g06190	AesA04g01120	AesA03g03460	AesA03g06310	AesA07g03260	AesA08g16160	AesA04g02200	AesA05g03880	AesA03g06660	AesA04g06810	AesA25g03250	AesB02g07610	AesA08g05550	AesA13g19890	AesA09g04120	AesA07g12270
AesA04g15080	AesA04g06440	AesA03g06200	AesA04g01130	AesA03g03510	AesA03g06380	AesA07g03340	AesA08g16610	AesA04g02350	AesA05g03950	AesA03g06680	AesA04g06870	AesA25g03610	AesB02g08220	AesA08g05690	AesA13g20420	AesA09g04190	AesA07g12300
AesA04g15100	AesA04g06470	AesA03g06240	AesA04g01150	AesA03g03610	AesA03g06410	AesA07g03430	AesA08g16640	AesA04g02420	AesA05g03970	AesA03g06730	AesA04g06900	AesA25g03970	AesB02g08230	AesA08g06200	AesA13g21450	AesA09g04220	AesA07g12330
AesA04g15110	AesA04g06590	AesA03g06250	AesA04g01220	AesA03g03640	AesA03g06430	AesA07g03450	AesA08g17070	AesA04g02590	AesA05g04010	AesA03g06740	AesA04g07010	AesA25g04670	AesB02g10020	AesA08g06270	AesA13g21660	AesA09g04380	AesA07g12480
AesA04g15140	AesA04g06700	AesA03g06280	AesA04g01320	AesA03g03700	AesA03g06440	AesA07g03640	AesA08g17090	AesA04g02600	AesA05g04060	AesA03g06750	AesA04g07080	AesA25g04840	AesB02g10360	AesA08g06710	AesA13g22060	AesA09g04550	AesA07g12500
AesA04g15180	AesA04g06740	AesA03g06390	AesA04g01360	AesA03g03710	AesA03g06460	AesA07g03690	AesA08g17230	AesA04g02680	AesA05g04090	AesA03g06770	AesA04g07090	AesA25g05050	AesB02g10760	AesA08g06900	AesA13g22110	AesA09g04890	AesA07g12530
AesA04g15230	AesA04g06760	AesA03g06400	AesA04g01370	AesA03g03730	AesA03g06520	AesA07g03990	AesA08g17240	AesA04g02850	AesA05g04120	AesA03g06840	AesA04g07150	AesA25g05220	AesB02g10930	AesA08g06910	AesA13g22610	AesA09g04930	AesA07g12540
AesA04g15240	AesA04g06780	AesA03g06490	AesA04g01420	AesA03g03740	AesA03g06530	AesA07g04030	AesA08g17450	AesA04g02900	AesA05g04130	AesA03g06950	AesA04g07190	AesA25g06310	AesB02g11600	AesA08g06980	AesA13g22690	AesA09g04960	AesA07g12680
AesA04g15250	AesA04g06790	AesA03g06510	AesA04g01480	AesA03g03760	AesA03g06580	AesA07g04600	AesA08g18020	AesA04g03280	AesA05g04190	AesA03g07080	AesA04g07200	AesA25g06540	AesB02g12120	AesA08g07020	AesA13g22760	AesA09g04980	AesA07g12690
AesA04g15270	AesA04g06810	AesA03g06660	AesA04g01490	AesA03g03870	AesA03g06610	AesA07g04960	AesA08g18060	AesA04g03360	AesA05g04270	AesA03g07100	AesA04g07210	AesA25g06860	AesB02g12720	AesA08g07310	AesA13g23020	AesA09g05010	AesA07g12750
AesA04g15360	AesA04g06830	AesA03g06680	AesA04g01550	AesA03g03880	AesA03g06670	AesA07g05040	AesA08g18110	AesA04g03430	AesA05g04280	AesA03g07160	AesA04g07270	AesA25g07220	AesB02g12820	AesA08g07370	AesA13g23590	AesA09g05160	AesA07g12760
AesA04g15420	AesA04g06860	AesA03g06730	AesA04g01600	AesA03g03890	AesA03g06790	AesA07g05420	AesA08g18460	AesA04g03650	AesA05g04390	AesA03g07170	AesA04g07280	AesA25g07610	AesB03g01780	AesA08g07650	AesA14g00040	AesA09g05180	AesA07g12890
AesA04g15500	AesA04g07010	AesA03g06740	AesA04g01620	AesA03g03920	AesA03g06820	AesA07g06180	AesA08g18480	AesA04g03680	AesA05g04420	AesA03g07230	AesA04g07320	AesA25g08290	AesB03g03750	AesA08g07720	AesA14g00150	AesA09g05300	AesA07g13040
AesA04g15540	AesA04g07080	AesA03g06750	AesA04g01690	AesA03g03940	AesA03g06850	AesA07g06300	AesA08g18960	AesA04g03810	AesA05g04490	AesA03g07390	AesA04g07400	AesA25g08360	AesB03g04900	AesA08g07730	AesA14g00410	AesA09g05380	AesA07g13070
AesA04g15580	AesA04g07090	AesA03g06770	AesA04g01750	AesA03g04020	AesA03g06900	AesA07g06370	AesA08g19100	AesA04g03920	AesA05g04640	AesA03g07420	AesA04g07560	AesA25g08430	AesB03g05060	AesA08g07760	AesA14g00440	AesA09g05400	AesA07g13090
AesA04g15610	AesA04g07100	AesA03g06780	AesA04g01760	AesA03g04100	AesA03g06930	AesA07g06590	AesA08g19250	AesA04g03940	AesA05g04830	AesA03g07430	AesA04g07610	AesA25g08480	AesB03g06090	AesA08g07850	AesA14g00450	AesA09g05430	AesA07g13100
AesA04g15710	AesA04g07110	AesA03g06830	AesA04g01770	AesA03g04120	AesA03g07010	AesA07g07910	AesA08g19340	AesA04g03950	AesA05g04880	AesA03g07440	AesA04g07650	AesA25g09640	AesB03g07740	AesA08g07880	AesA14g00490	AesA09g05690	AesA07g13210
AesA05g00060	AesA04g07170	AesA03g06840	AesA04g01790	AesA03g04170	AesA03g07020	AesA07g08010	AesA08g19570	AesA04g04340	AesA05g05030	AesA03g07450	AesA04g07690	AesA25g10120	AesB03g08180	AesA08g07890	AesA14g00590	AesA09g05720	AesA07g13310
AesA05g00150	AesA04g07190	AesA03g07080	AesA04g01820	AesA03g04250	AesA03g07030	AesA07g08100	AesA08g19580	AesA04g04720	AesA05g05100	AesA03g07460	AesA04g07740	AesA25g10160	AesB03g08380	AesA08g08010	AesA14g00780	AesA09g06110	AesA07g13350
AesA05g00170	AesA04g07200	AesA03g07160	AesA04g01860	AesA03g04260	AesA03g07050	AesA07g08210	AesA08g19630	AesA04g04730	AesA05g05120	AesA03g07530	AesA04g07810	AesA25g10410	AesB03g08660	AesA08g08080	AesA14g00920	AesA09g06200	AesA07g13380
AesA05g00250	AesA04g07220	AesA03g07170	AesA04g02020	AesA03g04270	AesA03g07060	AesA07g08270	AesA08g19660	AesA04g04740	AesA05g05150	AesA03g07540	AesA04g07850	AesA25g10820	AesB03g08730	AesA08g08090	AesA14g01170	AesA09g06270	AesA07g13470
AesA05g00310	AesA04g07270	AesA03g07230	AesA04g02220	AesA03g04300	AesA03g07200	AesA07g08320	AesA08g19840	AesA04g04800	AesA05g05170	AesA03g07620	AesA04g07890	AesA25g10860	AesB03g09160	AesA08g08140	AesA14g01240	AesA09g06310	AesA07g13500
AesA05g00320	AesA04g07280	AesA03g07280	AesA04g02300	AesA03g04320	AesA03g07210	AesA07g08480	AesA08g20460	AesA04g04880	AesA05g05190	AesA03g07700	AesA04g08050	AesA25g11940	AesB03g12650	AesA08g08350	AesA14g01680	AesA09g06340	AesA07g13600
AesA05g00360	AesA04g07320	AesA03g07390	AesA04g02320	AesA03g04330	AesA03g07220	AesA07g08550	AesA08g20560	AesA04g04970	AesA05g05250	AesA03g07800	AesA04g08090	AesA25g12330	AesB03g12720	AesA08g08560	AesA14g01830	AesA09g06400	AesA07g13650
AesA05g00420	AesA04g07400	AesA03g07420	AesA04g02330	AesA03g04340	AesA03g07260	AesA07g08670	AesA08g20600	AesA04g05260	AesA05g05380	AesA03g07840	AesA04g08180	AesA25g12490	AesB03g14120	AesA08g08670	AesA14g02230	AesA09g06610	AesA07g13740
AesA05g00470	AesA04g07440	AesA03g07430	AesA04g02450	AesA03g04350	AesA03g07270	AesA07g08880	AesA08g20650	AesA04g05370	AesA05g05400	AesA03g07890	AesA04g08250	AesA25g13210	AesB03g14440	AesA08g08720	AesA14g02700	AesA09g06630	AesA07g13750
AesA05g00550	AesA04g07460	AesA03g07440	AesA04g02520	AesA03g04360	AesA03g07290	AesA07g08960	AesA08g20800	AesA04g05420	AesA05g05500	AesA03g07910	AesA04g08260	AesA25g14310	AesB03g14450	AesA08g08990	AesA14g02780	AesA09g07180	AesA07g13760
AesA05g00610	AesA04g07540	AesA03g07450	AesA04g02530	AesA03g04370	AesA03g07310	AesA07g08980	AesA08g21180	AesA04g05750	AesA05g05550	AesA03g07990	AesA04g08270	AesA25g14570	AesB04g01410	AesA08g09080	AesA14g03270	AesA09g07430	AesA07g13820
AesA05g00690	AesA04g07560	AesA03g07470	AesA04g02540	AesA03g04380	AesA03g07320	AesA07g08990	AesA08g21220	AesA04g05810	AesA05g05560	AesA03g08010	AesA04g08360	AesA25g15040	AesB04g01880	AesA08g09160	AesA14g03320	AesA09g07440	AesA07g14040
AesA05g00730	AesA04g07600	AesA03g07540	AesA04g02580	AesA03g04390	AesA03g07530	AesA07g09120	AesA08g21230	AesA04g05860	AesA05g05900	AesA03g08020	AesA04g08510	AesA25g15220	AesB04g02520	AesA08g09170	AesA14g03750	AesA09g07500	AesA07g14060
AesA05g00830	AesA04g07610	AesA03g07620	AesA04g02640	AesA03g04400	AesA03g07570	AesA07g09150	AesA08g21370	AesA04g05870	AesA05g06100	AesA03g08090	AesA04g08550	AesA25g15230	AesB04g02590	AesA08g09540	AesA14g04020	AesA09g07530	AesA07g14090
AesA05g00910	AesA04g07650	AesA03g07700	AesA04g02670	AesA03g04480	AesA03g07660	AesA07g09300	AesA08g21390	AesA04g05930	AesA05g06200	AesA03g08130	AesA04g08600	AesA25g15520	AesB04g02910	AesA08g09570	AesA14g04190	AesA09g08250	AesA07g14110
AesA05g00970	AesA04g07690	AesA03g07790	AesA04g02700	AesA03g04490	AesA03g07670	AesA07g09320	AesA08g21690	AesA04g06010	AesA05g06230	AesA03g08140	AesA04g08740	AesA25g15880	AesB04g03930	AesA08g09600	AesA14g04350	AesA09g08330	AesA07g14190
AesA05g01020	AesA04g07760	AesA03g07800	AesA04g02730	AesA03g04570	AesA03g07680	AesA07g09630	AesA08g21800	AesA04g06020	AesA05g06240	AesA03g08150	AesA04g08920	AesA25g16660	AesB04g05450	AesA08g09720	AesA14g04530	AesA09g08430	AesA07g14220
AesA05g01030	AesA04g07790	AesA03g07840	AesA04g02780	AesA03g04600	AesA03g07750	AesA07g09750	AesA08g21820	AesA04g06030	AesA05g06380	AesA03g08200	AesA04g08940	AesA25g16770	AesB04g05530	AesA08g09830	AesA14g04970	AesA09g08440	AesA07g14230
AesA05g01060	AesA04g07810	AesA03g07880	AesA04g02960	AesA03g04610	AesA03g08110	AesA07g09880	AesA08g21950	AesA04g06250	AesA05g06500	AesA03g08220	AesA04g08960	AesA25g17280	AesB04g07360	AesA08g10210	AesA14g05030	AesA09g08550	AesA07g14240
AesA05g01140	AesA04g07860	AesA03g07890	AesA04g02970	AesA03g04660	AesA03g08230	AesA07g10010	AesA08g22000	AesA04g06310	AesA05g06570	AesA03g08240	AesA04g08980	AesA25g19090	AesB04g07500	AesA08g10240	AesA14g05040	AesA09g08570	AesA07g14270
AesA05g01170	AesA04g07890	AesA03g07910	AesA04g02980	AesA03g04670	AesA03g08260	AesA07g10520	AesA08g22110	AesA04g06430	AesA05g06660	AesA03g08250	AesA04g09000	AesA25g19320	AesB04g07780	AesA08g10430	AesA14g05060	AesA09g08720	AesA07g14380
AesA05g01200	AesA04g08090	AesA03g07990	AesA04g02990	AesA03g04720	AesA03g08280	AesA07g10610	AesA08g22440	AesA04g06590	AesA05g06670	AesA03g08330	AesA04g09020	AesA25g19800	AesB04g07850	AesA08g10460	AesA14g05390	AesA09g08760	AesA07g14400
AesA05g01220	AesA04g08120	AesA03g08010	AesA04g03040	AesA03g04730	AesA03g08300	AesA07g10710	AesA08g22480	AesA04g06720	AesA05g06700	AesA03g08340	AesA04g09040	AesA26g00690	AesB04g07880	AesA08g10470	AesA14g05560	AesA09g08780	AesA07g14410
AesA05g01240	AesA04g08140	AesA03g08020	AesA04g03050	AesA03g04740	AesA03g08360	AesA07g10770	AesA08g22660	AesA04g06770	AesA05g06730	AesA03g08380	AesA04g09120	AesA26g01240	AesB04g07970	AesA08g10510	AesA14g05670	AesA09g08860	AesA07g14500
AesA05g01250	AesA04g08180	AesA03g08090	AesA04g03130	AesA03g04770	AesA03g08390	AesA07g10860	AesA08g23130	AesA04g06890	AesA05g06830	AesA03g08400	AesA04g09130	AesA26g01420	AesB04g08190	AesA08g10530	AesA14g05810	AesA09g08890	AesA07g14570
AesA05g01260	AesA04g08220	AesA03g08120	AesA04g03270	AesA03g04850	AesA03g08450	AesA07g10870	AesA09g00290	AesA04g06970	AesA05g06950	AesA03g08410	AesA04g09210	AesA26g01630	AesB04g08200	AesA08g10790	AesA14g06310	AesA09g08900	AesA07g14590
AesA05g01380	AesA04g08250	AesA03g08130	AesA04g03300	AesA03g04940	AesA03g08490	AesA07g11100	AesA09g00310	AesA04g06980	AesA05g06960	AesA03g08430	AesA04g09220	AesA26g01640	AesB04g08570	AesA08g10980	AesA14g06440	AesA09g08930	AesA07g14650
AesA05g01430	AesA04g08310	AesA03g08140	AesA04g03320	AesA03g04990	AesA03g08520	AesA07g11120	AesA09g00370	AesA04g06990	AesA05g06970	AesA03g08510	AesA04g09290	AesA26g01750	AesB04g09090	AesA08g11010	AesA14g06500	AesA09g08990	AesA07g14720
AesA05g01620	AesA04g08340	AesA03g08150	AesA04g03410	AesA03g05110	AesA03g08550	AesA07g11270	AesA09g00400	AesA04g07070	AesA05g07010	AesA03g08530	AesA04g09330	AesA26g02680	AesB04g10340	AesA08g11020	AesA14g06560	AesA09g09240	AesA07g14780
AesA05g01650	AesA04g08360	AesA03g08190	AesA04g03540	AesA03g05120	AesA03g08570	AesA07g11320	AesA09g00630	AesA04g07130	AesA05g07030	AesA03g08660	AesA04g09410	AesA26g02770	AesB04g10460	AesA08g11150	AesA14g06580	AesA09g09250	AesA07g14830
AesA05g01660	AesA04g08510	AesA03g08200	AesA04g03610	AesA03g05130	AesA03g08670	AesA07g11400	AesA09g00660	AesA04g07250	AesA05g07110	AesA03g08760	AesA04g09530	AesA26g03070	AesB04g11100	AesA08g11330	AesA14g06740	AesA09g09260	AesA07g14900
AesA05g01740	AesA04g08550	AesA03g08220	AesA04g03640	AesA03g05270	AesA03g08770	AesA07g11410	AesA09g00840	AesA04g07290	AesA05g07210	AesA03g08780	AesA04g09620	AesA26g03210	AesB04g11720	AesA08g11590	AesA14g06870	AesA09g09410	AesA07g14930
AesA05g01780	AesA04g08600	AesA03g08240	AesA04g03670	AesA03g05300	AesA03g08800	AesA07g11420	AesA09g00960	AesA04g07350	AesA05g07300	AesA03g08850	AesA04g09650	AesA26g03320	AesB04g12110	AesA08g11670	AesA14g07930	AesA09g09420	AesA07g15080
AesA05g01790	AesA04g08630	AesA03g08250	AesA04g03710	AesA03g05320	AesA03g08820	AesA07g11480	AesA09g00990	AesA04g07370	AesA05g07310	AesA03g08900	AesA04g09670	AesA26g03330	AesB04g12790	AesA08g11710	AesA14g08350	AesA09g09440	AesA07g15100
AesA05g01960	AesA04g08640	AesA03g08330	AesA04g03720	AesA03g05330	AesA03g09020	AesA07g11500	AesA09g01300	AesA04g07500	AesA05g07370	AesA03g08910	AesA04g09790	AesA26g03680	AesB04g12870	AesA08g12180	AesA14g08370	AesA09g09480	AesA07g15110
AesA05g02070	AesA04g08720	AesA03g08340	AesA04g03730	AesA03g05340	AesA03g09040	AesA07g11660	AesA09g01510	AesA04g07510	AesA05g07400	AesA03g08920	AesA04g09880	AesA26g04740	AesB04g12880	AesA08g12370	AesA14g08390	AesA09g09550	AesA07g15120
AesA05g02100	AesA04g08980	AesA03g08380	AesA04g03790	AesA03g05350	AesA03g09130	AesA07g11670	AesA09g01680	AesA04g07550	AesA05g07430	AesA03g08930	AesA04g10060	AesA26g06070	AesB04g14070	AesA08g12560	AesA14g08430	AesA09g09560	AesA07g15200
AesA05g02120	AesA04g09020	AesA03g08400	AesA04g03840	AesA03g05380	AesA03g09170	AesA07g11750	AesA09g02290	AesA04g07730	AesA05g07440	AesA03g08940	AesA04g10230	AesA26g06430	AesB04g14120	AesA08g12570	AesA14g08580	AesA09g09580	AesA07g15220
AesA05g02180	AesA04g09110	AesA03g08410	AesA04g03910	AesA03g05400	AesA03g09190	AesA07g11800	AesA09g02610	AesA04g07830	AesA05g07780	AesA03g08950	AesA04g10390	AesA26g07540	AesB04g14140	AesA08g12580	AesA14g08760	AesA09g09670	AesA07g15340
AesA05g02230	AesA04g09130	AesA03g08430	AesA04g03960	AesA03g05430	AesA03g09220	AesA07g11850	AesA09g02620	AesA04g08060	AesA05g07980	AesA03g08960	AesA04g10400	AesA26g08410	AesB04g14960	AesA08g12620	AesA14g09000	AesA09g10060	AesA07g15370
AesA05g02240	AesA04g09240	AesA03g08510	AesA04g04350	AesA03g05460	AesA03g09240	AesA07g11860	AesA09g02630	AesA04g08070	AesA05g07990	AesA03g08970	AesA04g10440	AesA26g09160	AesB05g00300	AesA08g12690	AesA14g09320	AesA10g00120	AesA07g15390
AesA05g02260	AesA04g09310	AesA03g08530	AesA04g04440	AesA03g05480	AesA03g09250	AesA07g11890	AesA09g03020	AesA04g08130	AesA05g08030	AesA03g08980	AesA04g10740	AesA26g09170	AesB05g00480	AesA08g12700	AesA14g10270	AesA10g00370	AesA07g15420
AesA05g02280	AesA04g09320	AesA03g08610	AesA04g04460	AesA03g05490	AesA03g09320	AesA07g11920	AesA09g03610	AesA04g08150	AesA05g08090	AesA03g08990	AesA04g10750	AesA26g09240	AesB05g01680	AesA08g12710	AesA14g10330	AesA10g00390	AesA07g15540
AesA05g02290	AesA04g09410	AesA03g08660	AesA04g04650	AesA03g05610	AesA03g09350	AesA07g11990	AesA09g03660	AesA04g08230	AesA05g08110	AesA03g09100	AesA04g10760	AesA26g09600	AesB05g06340	AesA08g12720	AesA14g10390	AesA10g00430	AesA07g15550
AesA05g02360	AesA04g09480	AesA03g08760	AesA04g04990	AesA03g05660	AesA03g09430	AesA07g12000	AesA09g03820	AesA04g08290	AesA05g08230	AesA03g09210	AesA04g10810	AesA26g10380	AesB05g07110	AesA08g12770	AesA14g10450	AesA10g00460	AesA07g15570
AesA05g02400	AesA04g09550	AesA03g08850	AesA04g05000	AesA03g05670	AesA03g09450	AesA07g12040	AesA09g03910	AesA04g08300	AesA05g08260	AesA03g09230	AesA04g10820	AesA26g10590	AesB05g07120	AesA08g12870	AesA14g10640	AesA10g00750	AesA07g15600
AesA05g02430	AesA04g09620	AesA03g08910	AesA04g05100	AesA03g05720	AesA03g09470	AesA07g12220	AesA09g03980	AesA04g08380	AesA05g08280	AesA03g09270	AesA04g10870	AesA26g11000	AesB05g07150	AesA08g13260	AesA14g10650	AesA10g00830	AesA07g15640
AesA05g02570	AesA04g09670	AesA03g08920	AesA04g05180	AesA03g05730	AesA03g09740	AesA07g12440	AesA09g04250	AesA04g08390	AesA05g08350	AesA03g09280	AesA04g10890	AesA26g11030	AesB05g07980	AesA08g13280	AesA14g10720	AesA10g00890	AesA07g15650
AesA05g02710	AesA04g09840	AesA03g08930	AesA04g05220	AesA03g05740	AesA03g09820	AesA07g12480	AesA09g04570	AesA04g08460	AesA05g08570	AesA03g09340	AesA04g10900	AesA26g11080	AesB05g08530	AesA08g13350	AesA14g11110	AesA10g01060	AesA07g15660
AesA05g02790	AesA04g10060	AesA03g08940	AesA04g05290	AesA03g05800	AesA03g09830	AesA07g12530	AesA09g04710	AesA04g08470	AesA05g08610	AesA03g09370	AesA04g11230	AesA26g11200	AesB05g10600	AesA08g13740	AesA14g11240	AesA10g01100	AesA07g15680
AesA05g02800	AesA04g10180	AesA03g08950	AesA04g05310	AesA03g05810	AesA03g09870	AesA07g12670	AesA09g04760	AesA04g08480	AesA05g08670	AesA03g09580	AesA04g11320	AesA26g11450	AesB05g10650	AesA08g13780	AesA14g11580	AesA10g01240	AesA07g15690
AesA05g02910	AesA04g10210	AesA03g08960	AesA04g05330	AesA03g05820	AesA03g09970	AesA07g12740	AesA09g04800	AesA04g08530	AesA05g08770	AesA03g09660	AesA04g11460	AesA26g12180	AesB05g10660	AesA08g13950	AesA14g11820	AesA10g01250	AesA07g15760
AesA05g03020	AesA04g10360	AesA03g08970	AesA04g05380	AesA03g05830	AesA03g10070	AesA07g12840	AesA09g05130	AesA04g08570	AesA05g08780	AesA03g09670	AesA04g11490	AesA26g12300	AesB05g10830	AesA08g13970	AesA14g11960	AesA10g01280	AesA07g15770
AesA05g03030	AesA04g10390	AesA03g08980	AesA04g05400	AesA03g05840	AesA03g10110	AesA07g12890	AesA09g05190	AesA04g08580	AesA05g08800	AesA03g09710	AesA04g11540	AesA26g12410	AesB05g10960	AesA08g14120	AesA14g12840	AesA10g01300	AesA07g15780
AesA05g03040	AesA04g10440	AesA03g08990	AesA04g05580	AesA03g06140	AesA03g10210	AesA07g13010	AesA09g05400	AesA04g08750	AesA05g08820	AesA03g09720	AesA04g11750	AesA26g13370	AesB05g12000	AesA08g14140	AesA14g13030	AesA10g01410	AesA07g15790
AesA05g03110	AesA04g10490	AesA03g09100	AesA04g05720	AesA03g06150	AesA03g10240	AesA07g13120	AesA09g05440	AesA04g08790	AesA05g08830	AesA03g09840	AesA04g11790	AesA26g14890	AesB05g12400	AesA08g14260	AesA14g13840	AesA10g01670	AesA07g15860
AesA05g03460	AesA04g10580	AesA03g09140	AesA04g05840	AesA03g06170	AesA03g10300	AesA07g13240	AesA09g05610	AesA04g08860	AesA05g08860	AesA03g09930	AesA04g11850	AesA26g15100	AesB05g12910	AesA08g15050	AesA14g14320	AesA10g01720	AesA08g00080
AesA05g03530	AesA04g10730	AesA03g09210	AesA04g06230	AesA03g06190	AesA03g10310	AesA07g13360	AesA09g05740	AesA04g08910	AesA05g08920	AesA03g10010	AesA04g11880	AesA26g15650	AesB05g13230	AesA08g16050	AesA14g15040	AesA10g01780	AesA08g00280
AesA05g03700	AesA04g10740	AesA03g09230	AesA04g06260	AesA03g06200	AesA03g10400	AesA07g13380	AesA09g05750	AesA04g08970	AesA05g09280	AesA03g10020	AesA04g11900	AesA26g16160	AesB05g13450	AesA08g16140	AesA14g15090	AesA10g01810	AesA08g00350
AesA05g03850	AesA04g10750	AesA03g09260	AesA04g06440	AesA03g06240	AesA03g10440	AesA07g13400	AesA09g05800	AesA04g09060	AesA05g09310	AesA03g10170	AesA04g11940	AesA26g16600	AesB05g13660	AesA08g16710	AesA14g15410	AesA10g02270	AesA08g00390
AesA05g03870	AesA04g10880	AesA03g09270	AesA04g06470	AesA03g06250	AesA03g10520	AesA07g13530	AesA09g05940	AesA04g09080	AesA05g09330	AesA03g10230	AesA04g12060	AesA26g16860	AesB05g13870	AesA08g16730	AesA14g15490	AesA10g02470	AesA08g00420
AesA05g03990	AesA04g10890	AesA03g09280	AesA04g06550	AesA03g06280	AesA03g10550	AesA07g13610	AesA09g05950	AesA04g09090	AesA05g09390	AesA03g10860	AesA04g12180	AesA26g17100	AesB05g14460	AesA08g17020	AesA14g15840	AesA10g02510	AesA08g00440
AesA05g04080	AesA04g11040	AesA03g09340	AesA04g06570	AesA03g06390	AesA03g10630	AesA07g13640	AesA09g06160	AesA04g09150	AesA05g09480	AesA03g10870	AesA04g12200	AesA26g17510	AesB05g14590	AesA08g17030	AesA14g16200	AesA10g02560	AesA08g00460
AesA05g04210	AesA04g11120	AesA03g09370	AesA04g06670	AesA03g06400	AesA03g10710	AesA07g13720	AesA09g06260	AesA04g09160	AesA05g09620	AesA03g10880	AesA04g12290	AesA26g17990	AesB06g00210	AesA08g17070	AesA14g16340	AesA10g02790	AesA08g00570
AesA05g04220	AesA04g11460	AesA03g09660	AesA04g06730	AesA03g06490	AesA03g10730	AesA07g13960	AesA09g06380	AesA04g09180	AesA05g09670	AesA03g11420	AesA04g12340	AesA26g18000	AesB06g00490	AesA08g17150	AesA14g16370	AesA10g02800	AesA08g00580
AesA05g04250	AesA04g11530	AesA03g09670	AesA04g06790	AesA03g06510	AesA03g10840	AesA07g14040	AesA09g06610	AesA04g09270	AesA05g09680	AesA03g11630	AesA04g12360	AesA26g18020	AesB06g00630	AesA08g17260	AesA14g16670	AesA10g02890	AesA08g00910
AesA05g04330	AesA04g11550	AesA03g09710	AesA04g06810	AesA03g06660	AesA03g10850	AesA07g14080	AesA09g06720	AesA04g09280	AesA05g09700	AesA03g11660	AesA04g12390	AesA26g18200	AesB06g01440	AesA08g17390	AesA14g17080	AesA10g02900	AesA08g01010
AesA05g04430	AesA04g11770	AesA03g09840	AesA04g06830	AesA03g06680	AesA03g10950	AesA07g14090	AesA09g07050	AesA04g09320	AesA05g09900	AesA03g11680	AesA04g12400	AesA26g19140	AesB06g01540	AesA08g17630	AesA14g17190	AesA10g03360	AesA08g01150
AesA05g04470	AesA04g11850	AesA03g09930	AesA04g06870	AesA03g06730	AesA03g11390	AesA07g14180	AesA09g07130	AesA04g09390	AesA05g09960	AesA03g11700	AesA04g12430	AesA26g19570	AesB06g02730	AesA08g17730	AesA14g17290	AesA10g03740	AesA08g01170
AesA05g04710	AesA04g11880	AesA03g10010	AesA04g06900	AesA03g06750	AesA03g11400	AesA07g14230	AesA09g07180	AesA04g09420	AesA05g09970	AesA03g11730	AesA04g12490	AesA26g19720	AesB06g03030	AesA08g18190	AesA14g17320	AesA10g03770	AesA08g01240
AesA05g04720	AesA04g12030	AesA03g10020	AesA04g07010	AesA03g06770	AesA03g11460	AesA07g14240	AesA09g07260	AesA04g09430	AesA05g09980	AesA03g11820	AesA04g12510	AesA26g20240	AesB06g03070	AesA08g18440	AesA14g17350	AesA10g04050	AesA08g01320
AesA05g04770	AesA04g12040	AesA03g10170	AesA04g07080	AesA03g06780	AesA03g11500	AesA07g14250	AesA09g07290	AesA04g09460	AesA05g10020	AesA03g11940	AesA04g12580	AesA26g21140	AesB06g03080	AesA08g18450	AesA14g17460	AesA10g04250	AesA08g01350
AesA05g05090	AesA04g12050	AesA03g10230	AesA04g07090	AesA03g06840	AesA03g11570	AesA07g14320	AesA09g07340	AesA04g09510	AesA05g10210	AesA03g12060	AesA04g12600	AesA27g00450	AesB06g04280	AesA08g18470	AesA14g17560	AesA10g04400	AesA08g01570
AesA05g05160	AesA04g12120	AesA03g10620	AesA04g07150	AesA03g06950	AesA03g11580	AesA07g14390	AesA09g07370	AesA04g09520	AesA05g10220	AesA03g12100	AesA04g12630	AesA27g00860	AesB06g04340	AesA08g18480	AesA14g17610	AesA10g04560	AesA08g01730
AesA05g05650	AesA04g12180	AesA03g10780	AesA04g07190	AesA03g06990	AesA03g11590	AesA07g14410	AesA09g07380	AesA04g09590	AesA05g10540	AesA03g12110	AesA04g12720	AesA27g01730	AesB06g07100	AesA08g18620	AesA14g18260	AesA10g04650	AesA08g01740
AesA05g05690	AesA04g12240	AesA03g10830	AesA04g07200	AesA03g07080	AesA03g11600	AesA07g14420	AesA09g07470	AesA04g09630	AesA05g10550	AesA03g12150	AesA04g12960	AesA27g02440	AesB06g07790	AesA08g18670	AesA14g18500	AesA10g04750	AesA08g01830
AesA05g05900	AesA04g12290	AesA03g10860	AesA04g07210	AesA03g07160	AesA03g11670	AesA07g14500	AesA09g07990	AesA04g09640	AesA05g10560	AesA03g12250	AesA04g13000	AesA27g02460	AesB06g07850	AesA08g18710	AesA14g18770	AesA10g05050	AesA08g01870
AesA05g06120	AesA04g12390	AesA03g10870	AesA04g07270	AesA03g07170	AesA03g11760	AesA07g14580	AesA09g08070	AesA04g09730	AesA05g10570	AesA03g12270	AesA04g13020	AesA27g02500	AesB06g07980	AesA08g19250	AesA14g19090	AesA10g05120	AesA08g01940
AesA05g06510	AesA04g12570	AesA03g10880	AesA04g07280	AesA03g07230	AesA03g11770	AesA07g14590	AesA09g08130	AesA04g09740	AesA05g10750	AesA03g12330	AesA04g13200	AesA27g02610	AesB06g09960	AesA08g19310	AesA14g19160	AesA10g05210	AesA08g02150
AesA05g06560	AesA04g12600	AesA03g11420	AesA04g07320	AesA03g07280	AesA03g11790	AesA07g14610	AesA09g08470	AesA04g09750	AesA05g10870	AesA03g12360	AesA04g13250	AesA27g02820	AesB06g10490	AesA08g19380	AesA14g19280	AesA10g05310	AesA08g02260
AesA05g06600	AesA04g12680	AesA03g11650	AesA04g07390	AesA03g07390	AesA03g11800	AesA07g14650	AesA09g08480	AesA04g09760	AesA05g10920	AesA03g12430	AesA04g13280	AesA27g02940	AesB06g10760	AesA08g19400	AesA14g19690	AesA10g05350	AesA08g02320
AesA05g06650	AesA04g12730	AesA03g11660	AesA04g07400	AesA03g07420	AesA03g11860	AesA07g14820	AesA09g08570	AesA04g09770	AesA05g11050	AesA03g12440	AesA04g13330	AesA27g03230	AesB06g10830	AesA08g19630	AesA14g19790	AesA10g05430	AesA08g02330
AesA05g06680	AesA04g12870	AesA03g11700	AesA04g07560	AesA03g07430	AesA03g11890	AesA07g14830	AesA09g08600	AesA04g09780	AesA05g11090	AesA03g12740	AesA04g13440	AesA27g03810	AesB06g12390	AesA08g19660	AesA14g19810	AesA10g05470	AesA08g02380
AesA05g06860	AesA04g12890	AesA03g11820	AesA04g07600	AesA03g07440	AesA03g11900	AesA07g14840	AesA09g08650	AesA04g09910	AesA05g11150	AesA03g12780	AesA04g13450	AesA27g03840	AesB06g12750	AesA08g19680	AesA14g20100	AesA10g05480	AesA08g02460
AesA05g07050	AesA04g12910	AesA03g11940	AesA04g07610	AesA03g07450	AesA03g11930	AesA07g14930	AesA09g08680	AesA04g09940	AesA05g11170	AesA03g12790	AesA04g13470	AesA27g04050	AesB06g13650	AesA08g19750	AesA14g20290	AesA10g05700	AesA08g02470
AesA05g07080	AesA04g12960	AesA03g12060	AesA04g07650	AesA03g07470	AesA03g12020	AesA07g15240	AesA09g08780	AesA04g09980	AesA05g11410	AesA03g12880	AesA04g13490	AesA27g05150	AesB06g13690	AesA08g19780	AesA14g20830	AesA10g05770	AesA08g02680
AesA05g07160	AesA04g13200	AesA03g12100	AesA04g07680	AesA03g07540	AesA03g12050	AesA07g15250	AesA09g09060	AesA04g10020	AesA05g11600	AesA03g12890	AesA04g13550	AesA27g05190	AesB06g14460	AesA08g19790	AesA14g21170	AesA10g06020	AesA08g02750
AesA05g07190	AesA04g13410	AesA03g12110	AesA04g07690	AesA03g07620	AesA03g12190	AesA07g15260	AesA09g09080	AesA04g10040	AesA05g11630	AesA03g12950	AesA04g13730	AesA27g05260	AesB06g14840	AesA08g19830	AesA14g21400	AesA10g06030	AesA08g02760
AesA05g07320	AesA04g13440	AesA03g12130	AesA04g07810	AesA03g07700	AesA03g12200	AesA07g15340	AesA09g09110	AesA04g10100	AesA05g11670	AesA03g12970	AesA04g13790	AesA27g05840	AesB06g14990	AesA08g19840	AesA14g21420	AesA10g06090	AesA08g02940
AesA05g07330	AesA04g13790	AesA03g12150	AesA04g07890	AesA03g07790	AesA03g12210	AesA07g15350	AesA09g09200	AesA04g10120	AesA05g11900	AesA03g12980	AesA04g13980	AesA27g05850	AesB06g15870	AesA08g20600	AesA14g21500	AesA10g06520	AesA08g03000
AesA05g07450	AesA04g13810	AesA03g12220	AesA04g08040	AesA03g07800	AesA03g12290	AesA07g15360	AesA09g09220	AesA04g10130	AesA05g12040	AesA03g12990	AesA04g13990	AesA27g06860	AesB06g15930	AesA08g20880	AesA14g21660	AesA10g06540	AesA08g03160
AesA05g07590	AesA04g13820	AesA03g12270	AesA04g08050	AesA03g07830	AesA03g12300	AesA07g15370	AesA09g09500	AesA04g10140	AesA05g12110	AesA03g13010	AesA04g14010	AesA27g07820	AesB07g00320	AesA08g21220	AesA14g22080	AesA10g06610	AesA08g03210
AesA05g07800	AesA04g14120	AesA03g12330	AesA04g08090	AesA03g07840	AesA03g12320	AesA07g15450	AesA09g09590	AesA04g10150	AesA05g12330	AesA03g13030	AesA04g14120	AesA27g09030	AesB07g01190	AesA08g21290	AesA14g22240	AesA10g06830	AesA08g03220
AesA05g07870	AesA04g14170	AesA03g12360	AesA04g08240	AesA03g07880	AesA03g12480	AesA07g15500	AesA09g09750	AesA04g10200	AesA05g12520	AesA03g13050	AesA04g14180	AesA27g10030	AesB07g02070	AesA08g21330	AesA14g22280	AesA10g06920	AesA08g03300
AesA05g07900	AesA04g14190	AesA03g12390	AesA04g08250	AesA03g07890	AesA03g12510	AesA07g15590	AesA09g10060	AesA04g10240	AesA05g12610	AesA03g13060	AesA04g14190	AesA27g10140	AesB07g02550	AesA08g21660	AesA14g22300	AesA10g06930	AesA08g03420
AesA05g08070	AesA04g14270	AesA03g12430	AesA04g08260	AesA03g07910	AesA03g12540	AesA07g15640	AesA09g10090	AesA04g10470	AesA05g12620	AesA03g13080	AesA04g14210	AesA27g10270	AesB07g03280	AesA08g21670	AesA14g22520	AesA10g07230	AesA08g03680
AesA05g08120	AesA04g14350	AesA03g12440	AesA04g08270	AesA03g07920	AesA03g12550	AesA07g15710	AesA09g10180	AesA04g10520	AesA05g12760	AesA03g13230	AesA04g14350	AesA27g10770	AesB07g03310	AesA08g21840	AesA14g23610	AesA10g07240	AesA08g03690
AesA05g08180	AesA04g14360	AesA03g12740	AesA04g08360	AesA03g07990	AesA03g12570	AesA07g15730	AesA09g10190	AesA04g10530	AesA05g12980	AesA03g13250	AesA04g14520	AesA27g11750	AesB07g03410	AesA08g21940	AesA14g23670	AesA10g07330	AesA08g03890
AesA05g08240	AesA04g14370	AesA03g12780	AesA04g08410	AesA03g08010	AesA03g12640	AesA08g00070	AesA09g10220	AesA04g10540	AesA05g13110	AesA03g13290	AesA04g14530	AesA27g11850	AesB07g03610	AesA08g21960	AesA14g24340	AesA10g07400	AesA08g03900
AesA05g08380	AesA04g14390	AesA03g12790	AesA04g08510	AesA03g08020	AesA03g12720	AesA08g00190	AesA10g00150	AesA04g10560	AesA05g13160	AesA03g13510	AesA04g14540	AesA27g12420	AesB07g03680	AesA08g21980	AesA14g24710	AesA10g07420	AesA08g03960
AesA05g08420	AesA04g14410	AesA03g12880	AesA04g08550	AesA03g08070	AesA03g12750	AesA08g00440	AesA10g00160	AesA04g10570	AesA05g13190	AesA03g13520	AesA04g14580	AesA27g12880	AesB07g03950	AesA08g22000	AesA14g25840	AesA10g07450	AesA08g04030
AesA05g08450	AesA04g14450	AesA03g12890	AesA04g08740	AesA03g08090	AesA03g12760	AesA08g00450	AesA10g00170	AesA04g10610	AesA05g13200	AesA03g13550	AesA04g14590	AesA27g13900	AesB07g03960	AesA08g22030	AesA14g25900	AesA10g07510	AesA08g04130
AesA05g08510	AesA04g14520	AesA03g12950	AesA04g08920	AesA03g08100	AesA03g12830	AesA08g00460	AesA10g00350	AesA04g10650	AesA05g13250	AesA03g13650	AesA04g14640	AesA27g14080	AesB07g03990	AesA08g22040	AesA14g25910	AesA10g07580	AesA08g04180
AesA05g08520	AesA04g14540	AesA03g12970	AesA04g08930	AesA03g08120	AesA03g12900	AesA08g00620	AesA10g00370	AesA04g10660	AesA05g13380	AesA03g13660	AesA04g14710	AesA27g14410	AesB07g04150	AesA08g22050	AesA14g26110	AesA10g07610	AesA08g04190
AesA05g08720	AesA04g14580	AesA03g12980	AesA04g08940	AesA03g08130	AesA03g12910	AesA08g00750	AesA10g00450	AesA04g10670	AesA05g13570	AesA03g13710	AesA04g14760	AesA27g14420	AesB07g05320	AesA08g22100	AesA14g26200	AesA10g07740	AesA08g04400
AesA05g08930	AesA04g14590	AesA03g12990	AesA04g08960	AesA03g08140	AesA03g12920	AesA08g00770	AesA10g00830	AesA04g10690	AesA05g13630	AesA03g13780	AesA04g14800	AesA27g14690	AesB07g05360	AesA08g22440	AesA14g26350	AesA10g07790	AesA08g04650
AesA05g08940	AesA04g14620	AesA03g13050	AesA04g09000	AesA03g08150	AesA03g12930	AesA08g00970	AesA10g01190	AesA04g10710	AesA05g13650	AesA03g13850	AesA04g14820	AesA27g15220	AesB07g05810	AesA08g22570	AesA15g00110	AesA10g07990	AesA08g04760
AesA05g08970	AesA04g14640	AesA03g13060	AesA04g09040	AesA03g08190	AesA03g13160	AesA08g00990	AesA10g01280	AesA04g10720	AesA05g13860	AesA03g13870	AesA04g14830	AesA27g15260	AesB07g05830	AesA08g22930	AesA15g00320	AesA10g08350	AesA08g04910
AesA05g08990	AesA04g14760	AesA03g13140	AesA04g09120	AesA03g08200	AesA03g13170	AesA08g01050	AesA10g01290	AesA04g10990	AesA05g14060	AesA03g13890	AesA04g14880	AesA27g15270	AesB07g06010	AesA08g22950	AesA15g00370	AesA10g08360	AesA08g04950
AesA05g09070	AesA04g14800	AesA03g13230	AesA04g09130	AesA03g08220	AesA03g13190	AesA08g01120	AesA10g01470	AesA04g11000	AesA05g14150	AesA03g14010	AesA04g14890	AesA27g15320	AesB07g06020	AesA08g22960	AesA15g01030	AesA10g08720	AesA08g04980
AesA05g09090	AesA04g14820	AesA03g13250	AesA04g09210	AesA03g08240	AesA03g13210	AesA08g01160	AesA10g01620	AesA04g11010	AesA05g14190	AesA03g14260	AesA04g14930	AesA27g15610	AesB07g06660	AesA08g23110	AesA15g01070	AesA10g08730	AesA08g05370
AesA05g09210	AesA04g14830	AesA03g13510	AesA04g09240	AesA03g08250	AesA03g13220	AesA08g01320	AesA10g01670	AesA04g11020	AesA05g14210	AesA03g14270	AesA04g14960	AesA27g15720	AesB07g06670	AesA08g23130	AesA15g01120	AesA10g08790	AesA08g05440
AesA05g09270	AesA04g14950	AesA03g13520	AesA04g09290	AesA03g08330	AesA03g13260	AesA08g01360	AesA10g01750	AesA04g11030	AesA05g14290	AesA03g14430	AesA04g15210	AesA27g15930	AesB07g07010	AesA08g23290	AesA15g01270	AesA10g08910	AesA08g05450
AesA05g09350	AesA04g14960	AesA03g13550	AesA04g09370	AesA03g08340	AesA03g13300	AesA08g01550	AesA10g01810	AesA04g11040	AesA05g14440	AesA03g14450	AesA04g15220	AesA27g16100	AesB07g07170	AesA09g00120	AesA15g02660	AesA10g08960	AesA08g05630
AesA05g09430	AesA04g15150	AesA03g13650	AesA04g09410	AesA03g08380	AesA03g13340	AesA08g01560	AesA10g02090	AesA04g11070	AesA05g14470	AesA03g14460	AesA04g15290	AesA27g16510	AesB07g07410	AesA09g00150	AesA15g02720	AesA10g08990	AesA08g05790
AesA05g09440	AesA04g15210	AesA03g13660	AesA04g09530	AesA03g08400	AesA03g13370	AesA08g01570	AesA10g02110	AesA04g11080	AesA05g14490	AesA03g14480	AesA04g15330	AesA27g16990	AesB07g07730	AesA09g00200	AesA15g03170	AesA10g09110	AesA08g05880
AesA05g09510	AesA04g15220	AesA03g13690	AesA04g09620	AesA03g08510	AesA03g13390	AesA08g01650	AesA10g02300	AesA04g11090	AesA05g14560	AesA03g14750	AesA04g15480	AesA27g17130	AesB07g08160	AesA09g00270	AesA15g03480	AesA10g09160	AesA08g05940
AesA05g09520	AesA04g15320	AesA03g13700	AesA04g09650	AesA03g08530	AesA03g13410	AesA08g01700	AesA10g02310	AesA04g11100	AesA05g14710	AesA03g14820	AesA04g15490	AesA27g17230	AesB07g08410	AesA09g00430	AesA15g03680	AesA10g09530	AesA08g06140
AesA05g09530	AesA04g15330	AesA03g13710	AesA04g09660	AesA03g08610	AesA03g13420	AesA08g01720	AesA10g02410	AesA04g11120	AesA05g14800	AesA03g14830	AesA04g15520	AesA27g17960	AesB07g08530	AesA09g00660	AesA15g03990	AesA10g09670	AesA08g06150
AesA05g09590	AesA04g15390	AesA03g13780	AesA04g09670	AesA03g08660	AesA03g13430	AesA08g01740	AesA10g02600	AesA04g11130	AesA05g14860	AesA03g14980	AesA04g15530	AesA27g17970	AesB07g08560	AesA09g01090	AesA15g04250	AesA10g09720	AesA08g06170
AesA05g09710	AesA04g15480	AesA03g13850	AesA04g09840	AesA03g08760	AesA03g13460	AesA08g01780	AesA10g02780	AesA04g11140	AesA05g14950	AesA04g00030	AesA04g15590	AesA27g17980	AesB07g08940	AesA09g01230	AesA15g04380	AesA10g09750	AesA08g06350
AesA05g09720	AesA04g15600	AesA03g13870	AesA04g09850	AesA03g08790	AesA03g13600	AesA08g01940	AesA10g02790	AesA04g11310	AesA05g14970	AesA04g00040	AesA04g15750	AesA27g17990	AesB07g08970	AesA09g01280	AesA15g04580	AesA10g09770	AesA08g06400
AesA05g09730	AesA04g15730	AesA03g14010	AesA04g09880	AesA03g08850	AesA03g13740	AesA08g01960	AesA10g02800	AesA04g11410	AesA05g15050	AesA04g00080	AesA05g00140	AesA27g18010	AesB07g09060	AesA09g01420	AesA15g04590	AesA10g09790	AesA08g06450
AesA05g09800	AesA04g15750	AesA03g14260	AesA04g10300	AesA03g08910	AesA03g13790	AesA08g02000	AesA10g03400	AesA04g11420	AesA05g15110	AesA04g00110	AesA05g00290	AesA27g18840	AesB07g09180	AesA09g01480	AesA15g04890	AesA10g09820	AesA08g07050
AesA05g09810	AesA05g00140	AesA03g14270	AesA04g10330	AesA03g08920	AesA03g13880	AesA08g02090	AesA10g03820	AesA04g11440	AesA05g15160	AesA04g00120	AesA05g00450	AesA27g19560	AesB07g09670	AesA09g01660	AesA15g04900	AesA10g10020	AesA08g07090
AesA05g09840	AesA05g00280	AesA03g14430	AesA04g10390	AesA03g08930	AesA03g13900	AesA08g02110	AesA10g03950	AesA04g11470	AesA06g00160	AesA04g00190	AesA05g00480	AesA27g19660	AesB07g09960	AesA09g01710	AesA15g05410	AesA10g10330	AesA08g07300
AesA05g09890	AesA05g00290	AesA03g14450	AesA04g10440	AesA03g08950	AesA03g13910	AesA08g02170	AesA10g04200	AesA04g11560	AesA06g00350	AesA04g00200	AesA05g00740	AesA27g19800	AesB07g10340	AesA09g02370	AesA15g05460	AesA10g10400	AesA08g07590
AesA05g10080	AesA05g00410	AesA03g14460	AesA04g10740	AesA03g08960	AesA03g13940	AesA08g02450	AesA10g04210	AesA04g11670	AesA06g00410	AesA04g00210	AesA05g00850	AesA27g19930	AesB07g10400	AesA09g02380	AesA15g05770	AesA10g10420	AesA08g07610
AesA05g10130	AesA05g00480	AesA03g14750	AesA04g10750	AesA03g08970	AesA03g13970	AesA08g02500	AesA10g04390	AesA04g11690	AesA06g00430	AesA04g00230	AesA05g00880	AesA27g20180	AesB07g10530	AesA09g02490	AesA15g05860	AesA10g10670	AesA08g07860
AesA05g10200	AesA05g00630	AesA03g14760	AesA04g10860	AesA03g08990	AesA03g14050	AesA08g02550	AesA10g04400	AesA04g11710	AesA06g00440	AesA04g00370	AesA05g01000	AesA27g20350	AesB07g11030	AesA09g02550	AesA15g06610	AesA10g10720	AesA08g08070
AesA05g10310	AesA05g00740	AesA03g14820	AesA04g10890	AesA03g09200	AesA03g14070	AesA08g02630	AesA10g04440	AesA04g11800	AesA06g00470	AesA04g00470	AesA05g01050	AesA27g21240	AesB07g11170	AesA09g02620	AesA15g06660	AesA10g10760	AesA08g08220
AesA05g10320	AesA05g00820	AesA03g14830	AesA04g10900	AesA03g09210	AesA03g14080	AesA08g02830	AesA10g04460	AesA04g11810	AesA06g00480	AesA04g00490	AesA05g01100	AesA27g21280	AesB07g11290	AesA09g02840	AesA15g06790	AesA10g10900	AesA08g08230
AesA05g10440	AesA05g00880	AesA03g14850	AesA04g11210	AesA03g09230	AesA03g14090	AesA08g02840	AesA10g04500	AesA04g11820	AesA06g00490	AesA04g00610	AesA05g01130	AesA27g21320	AesB07g11330	AesA09g03280	AesA15g06890	AesA10g11210	AesA08g08270
AesA05g10450	AesA05g00920	AesA03g14980	AesA04g11220	AesA03g09270	AesA03g14160	AesA08g02850	AesA10g04660	AesA04g11830	AesA06g00630	AesA04g00940	AesA05g01180	AesA27g22090	AesB07g11660	AesA09g03800	AesA15g07050	AesA10g11320	AesA08g08380
AesA05g10460	AesA05g01000	AesA04g00020	AesA04g11290	AesA03g09280	AesA03g14190	AesA08g02860	AesA10g04750	AesA04g11890	AesA06g00640	AesA04g00950	AesA05g01190	AesA27g22270	AesB07g11940	AesA09g03830	AesA15g07250	AesA10g11350	AesA08g08520
AesA05g10590	AesA05g01070	AesA04g00030	AesA04g11320	AesA03g09300	AesA03g14200	AesA08g02930	AesA10g04770	AesA04g11920	AesA06g00710	AesA04g01090	AesA05g01320	AesA27g22350	AesB07g12000	AesA09g03850	AesA15g07350	AesA10g11380	AesA08g08600
AesA05g10600	AesA05g01110	AesA04g00040	AesA04g11460	AesA03g09330	AesA03g14290	AesA08g02940	AesA10g05120	AesA04g12000	AesA06g00730	AesA04g01210	AesA05g01330	AesA27g22800	AesB07g12020	AesA09g03860	AesA15g07540	AesA10g11440	AesA08g08610
AesA05g10690	AesA05g01320	AesA04g00070	AesA04g11490	AesA03g09340	AesA03g14310	AesA08g02990	AesA10g05130	AesA04g12010	AesA06g00750	AesA04g01240	AesA05g01460	AesA27g23360	AesB07g12300	AesA09g03900	AesA15g07590	AesA10g11650	AesA08g08770
AesA05g10770	AesA05g01330	AesA04g00120	AesA04g11500	AesA03g09370	AesA03g14320	AesA08g03000	AesA10g05150	AesA04g12020	AesA06g00760	AesA04g01260	AesA05g01470	AesA27g23660	AesB07g12310	AesA09g03910	AesA15g08300	AesA10g11730	AesA08g09020
AesA05g10780	AesA05g01340	AesA04g00180	AesA04g11530	AesA03g09660	AesA03g14360	AesA08g03020	AesA10g05210	AesA04g12040	AesA06g00850	AesA04g01300	AesA05g01570	AesA27g24160	AesB07g12320	AesA09g03930	AesA15g09780	AesA10g11760	AesA08g09100
AesA05g10790	AesA05g01370	AesA04g00230	AesA04g11540	AesA03g09670	AesA03g14400	AesA08g03100	AesA10g05250	AesA04g12100	AesA06g00950	AesA04g01330	AesA05g01640	AesA28g00020	AesB07g12330	AesA09g04130	AesA15g10110	AesA10g11900	AesA08g09440
AesA05g10800	AesA05g01460	AesA04g00470	AesA04g11790	AesA03g09710	AesA03g14410	AesA08g03110	AesA10g05420	AesA04g12140	AesA06g01010	AesA04g01340	AesA05g01670	AesA28g00590	AesB07g12340	AesA09g04190	AesA15g10280	AesA10g12100	AesA08g09490
AesA05g10810	AesA05g01560	AesA04g00490	AesA04g11850	AesA03g09840	AesA03g14490	AesA08g03140	AesA10g05770	AesA04g12160	AesA06g01040	AesA04g01390	AesA05g01720	AesA28g00720	AesB07g12350	AesA09g04220	AesA15g10380	AesA10g12130	AesA08g09710
AesA05g10820	AesA05g01720	AesA04g00500	AesA04g11880	AesA03g09930	AesA03g14510	AesA08g03170	AesA10g05790	AesA04g12210	AesA06g01230	AesA04g01660	AesA05g01790	AesA28g01180	AesB07g12490	AesA09g04250	AesA15g10430	AesA10g12200	AesA08g09790
AesA05g10830	AesA05g01830	AesA04g00610	AesA04g11900	AesA03g10010	AesA03g14520	AesA08g03200	AesA10g05910	AesA04g12260	AesA06g01290	AesA04g01740	AesA05g01890	AesA28g02060	AesB07g12540	AesA09g04320	AesA15g11150	AesA10g12210	AesA08g09820
AesA05g10840	AesA05g02060	AesA04g00720	AesA04g11940	AesA03g10020	AesA03g14550	AesA08g03210	AesA10g06030	AesA04g12280	AesA06g01360	AesA04g01880	AesA05g02020	AesA28g03970	AesB07g12700	AesA09g04440	AesA15g11210	AesA10g12400	AesA08g10060
AesA05g10880	AesA05g02080	AesA04g00830	AesA04g11980	AesA03g10170	AesA03g14570	AesA08g03240	AesA10g06470	AesA04g12300	AesA06g01440	AesA04g01890	AesA05g02060	AesA28g04290	AesB07g12770	AesA09g04710	AesA15g11530	AesA10g12410	AesA08g10270
AesA05g10890	AesA05g02130	AesA04g00940	AesA04g12060	AesA03g10230	AesA03g14580	AesA08g03270	AesA10g06610	AesA04g12440	AesA06g01460	AesA04g02090	AesA05g02080	AesA28g04350	AesB07g12860	AesA09g04880	AesA15g11920	AesA10g12560	AesA08g10920
AesA05g10900	AesA05g02380	AesA04g00950	AesA04g12090	AesA03g10860	AesA03g14590	AesA08g03390	AesA10g06920	AesA04g12480	AesA06g01610	AesA04g02200	AesA05g02130	AesA28g04610	AesB07g12930	AesA09g04890	AesA15g12250	AesA10g12610	AesA08g11000
AesA05g10910	AesA05g02410	AesA04g01090	AesA04g12120	AesA03g10870	AesA03g14610	AesA08g03480	AesA10g07070	AesA04g12610	AesA06g01630	AesA04g02350	AesA05g02270	AesA28g04730	AesB07g13340	AesA09g04930	AesA15g12270	AesA10g12650	AesA08g11070
AesA05g10970	AesA05g02480	AesA04g01210	AesA04g12130	AesA03g10880	AesA03g14620	AesA08g03510	AesA10g07100	AesA04g12760	AesA06g01650	AesA04g02360	AesA05g02380	AesA28g04920	AesB07g13370	AesA09g04960	AesA15g12650	AesA10g12760	AesA08g11210
AesA05g11030	AesA05g02550	AesA04g01240	AesA04g12180	AesA03g11420	AesA03g14700	AesA08g03570	AesA10g07150	AesA04g12830	AesA06g01680	AesA04g02420	AesA05g02480	AesA28g05130	AesB07g13400	AesA09g04980	AesA15g13460	AesA10g12790	AesA08g11220
AesA05g11040	AesA05g02590	AesA04g01260	AesA04g12200	AesA03g11620	AesA03g14740	AesA08g03580	AesA10g07350	AesA04g12840	AesA06g01700	AesA04g02500	AesA05g02500	AesA28g06280	AesB07g13460	AesA09g05010	AesA15g13570	AesA10g12820	AesA08g11400
AesA05g11200	AesA05g02600	AesA04g01300	AesA04g12290	AesA03g11650	AesA03g14810	AesA08g03650	AesA10g07420	AesA04g12870	AesA06g01730	AesA04g02590	AesA05g02510	AesA28g06510	AesB07g13730	AesA09g05290	AesA15g13740	AesA10g12910	AesA08g11550
AesA05g11210	AesA05g02610	AesA04g01330	AesA04g12340	AesA03g11660	AesA03g14860	AesA08g04190	AesA10g07430	AesA04g13110	AesA06g01770	AesA04g02600	AesA05g02520	AesA28g06790	AesB07g13760	AesA09g05430	AesA15g13780	AesA10g13010	AesA08g11630
AesA05g11250	AesA05g02770	AesA04g01340	AesA04g12360	AesA03g11680	AesA03g14880	AesA08g04470	AesA10g07530	AesA04g13120	AesA06g01800	AesA04g02630	AesA05g02550	AesA28g06840	AesB07g14070	AesA09g05540	AesA15g14130	AesA10g13140	AesA08g12930
AesA05g11300	AesA05g02780	AesA04g01470	AesA04g12390	AesA03g11700	AesA03g14900	AesA08g04760	AesA10g07750	AesA04g13130	AesA06g01890	AesA04g02680	AesA05g02670	AesA28g08450	AesB07g14260	AesA09g05680	AesA15g14590	AesA10g13290	AesA08g13100
AesA05g11340	AesA05g02830	AesA04g01880	AesA04g12400	AesA03g11710	AesA03g14950	AesA08g04780	AesA10g07790	AesA04g13140	AesA06g01920	AesA04g02810	AesA05g02690	AesA28g08820	AesB07g14350	AesA09g05870	AesA15g14920	AesA10g13840	AesA08g13140
AesA05g11370	AesA05g02940	AesA04g01890	AesA04g12410	AesA03g11730	AesA03g14960	AesA08g04810	AesA10g08150	AesA04g13150	AesA06g01930	AesA04g02850	AesA05g02730	AesA28g08900	AesB07g14400	AesA09g06160	AesA15g14950	AesA10g13890	AesA08g13180
AesA05g11400	AesA05g03010	AesA04g01940	AesA04g12430	AesA03g11820	AesA03g14970	AesA08g04850	AesA10g08160	AesA04g13160	AesA06g02020	AesA04g02900	AesA05g02740	AesA28g09010	AesB07g14500	AesA09g06200	AesA16g00570	AesA10g13910	AesA08g13260
AesA05g11430	AesA05g03150	AesA04g02090	AesA04g12510	AesA03g11940	AesA03g14990	AesA08g05140	AesA10g08850	AesA04g13190	AesA06g02070	AesA04g03280	AesA05g02780	AesA28g09220	AesB07g15420	AesA09g06630	AesA16g00760	AesA10g13930	AesA08g13510
AesA05g11560	AesA05g03170	AesA04g02200	AesA04g12560	AesA03g12030	AesA04g00060	AesA08g05190	AesA10g09320	AesA04g13220	AesA06g02080	AesA04g03360	AesA05g02830	AesA28g09430	AesB07g15510	AesA09g06980	AesA16g00770	AesA11g00100	AesA08g13850
AesA05g11720	AesA05g03180	AesA04g02350	AesA04g12580	AesA03g12060	AesA04g00130	AesA08g05220	AesA10g09760	AesA04g13230	AesA06g02220	AesA04g03390	AesA05g02900	AesA28g10320	AesB07g15580	AesA09g07040	AesA16g01040	AesA11g00140	AesA08g13880
AesA05g11760	AesA05g03200	AesA04g02360	AesA04g12600	AesA03g12090	AesA04g00330	AesA08g05250	AesA10g09990	AesA04g13310	AesA06g02250	AesA04g03430	AesA05g02910	AesA28g10800	AesB07g15880	AesA09g07050	AesA16g01060	AesA11g00340	AesA08g13980
AesA05g11980	AesA05g03270	AesA04g02420	AesA04g12610	AesA03g12100	AesA04g00430	AesA08g05320	AesA10g10150	AesA04g13360	AesA06g02470	AesA04g03680	AesA05g02940	AesA28g12190	AesB08g00740	AesA09g07080	AesA16g01420	AesA11g00410	AesA08g14030
AesA05g11990	AesA05g03290	AesA04g02500	AesA04g12630	AesA03g12110	AesA04g00530	AesA08g05380	AesA10g10350	AesA04g13410	AesA06g02560	AesA04g03810	AesA05g02950	AesA28g12310	AesB08g00760	AesA09g07100	AesA16g01500	AesA11g00440	AesA08g14310
AesA05g12010	AesA05g03320	AesA04g02590	AesA04g12640	AesA03g12130	AesA04g00580	AesA08g05550	AesA10g10420	AesA04g13570	AesA06g02690	AesA04g03920	AesA05g03060	AesA28g12400	AesB08g01140	AesA09g07380	AesA16g01820	AesA11g00530	AesA08g14620
AesA05g12050	AesA05g03490	AesA04g02600	AesA04g12890	AesA03g12150	AesA04g00600	AesA08g05870	AesA10g10670	AesA04g13600	AesA06g02710	AesA04g03940	AesA05g03080	AesA28g12670	AesB08g01300	AesA09g07640	AesA16g02060	AesA11g00540	AesA08g14680
AesA05g12080	AesA05g03500	AesA04g02680	AesA04g12960	AesA03g12220	AesA04g00620	AesA08g05910	AesA10g10790	AesA04g13610	AesA06g02870	AesA04g03950	AesA05g03170	AesA28g12770	AesB08g01570	AesA09g07750	AesA16g02100	AesA11g00730	AesA08g14720
AesA05g12300	AesA05g03560	AesA04g02800	AesA04g13000	AesA03g12250	AesA04g00670	AesA08g05920	AesA10g10840	AesA04g13650	AesA06g03260	AesA04g04340	AesA05g03180	AesA28g12860	AesB08g02000	AesA09g07970	AesA16g03010	AesA11g01520	AesA08g15270
AesA05g12310	AesA05g03570	AesA04g02810	AesA04g13020	AesA03g12260	AesA04g00690	AesA08g05940	AesA10g11100	AesA04g13660	AesA06g03270	AesA04g04470	AesA05g03200	AesA28g12980	AesB08g02570	AesA09g08200	AesA16g03370	AesA11g01590	AesA08g15370
AesA05g12350	AesA05g03610	AesA04g02850	AesA04g13040	AesA03g12270	AesA04g00770	AesA08g06040	AesA10g11110	AesA04g13680	AesA06g03440	AesA04g04720	AesA05g03210	AesA28g13020	AesB08g04470	AesA09g08210	AesA16g03380	AesA11g01800	AesA08g15530
AesA05g12370	AesA05g03630	AesA04g02900	AesA04g13200	AesA03g12330	AesA04g00880	AesA08g06070	AesA10g11130	AesA04g13750	AesA06g03450	AesA04g04730	AesA05g03320	AesA28g13240	AesB08g04560	AesA09g08350	AesA16g03710	AesA11g01940	AesA08g15670
AesA05g12560	AesA05g03670	AesA04g03020	AesA04g13250	AesA03g12360	AesA04g00890	AesA08g06160	AesA10g11230	AesA04g13780	AesA06g03520	AesA04g04780	AesA05g03360	AesA28g13450	AesB08g05230	AesA09g08450	AesA16g03730	AesA11g02100	AesA08g15740
AesA05g12570	AesA05g03880	AesA04g03060	AesA04g13280	AesA03g12430	AesA04g00900	AesA08g06200	AesA10g11420	AesA04g13830	AesA06g03530	AesA04g04800	AesA05g03380	AesA28g13770	AesB08g05990	AesA09g08570	AesA16g03750	AesA11g02430	AesA08g15750
AesA05g12630	AesA05g04010	AesA04g03100	AesA04g13330	AesA03g12440	AesA04g00930	AesA08g06270	AesA10g11590	AesA04g13840	AesA06g03580	AesA04g04880	AesA05g03430	AesA28g14670	AesB08g06100	AesA09g08580	AesA16g03760	AesA11g02440	AesA08g15960
AesA05g12750	AesA05g04030	AesA04g03150	AesA04g13420	AesA03g12580	AesA04g01040	AesA08g06450	AesA10g11600	AesA04g13850	AesA06g03820	AesA04g04970	AesA05g03490	AesA28g14750	AesB08g06540	AesA09g08620	AesA16g03940	AesA11g02790	AesA08g16000
AesA05g12780	AesA05g04060	AesA04g03360	AesA04g13440	AesA03g12680	AesA04g01100	AesA08g06530	AesA10g11650	AesA04g13890	AesA06g03830	AesA04g05260	AesA05g03500	AesA28g14940	AesB08g08180	AesA09g08780	AesA16g04060	AesA11g02820	AesA08g16060
AesA05g12860	AesA05g04090	AesA04g03390	AesA04g13450	AesA03g12740	AesA04g01120	AesA08g06760	AesA10g11780	AesA04g13930	AesA06g03840	AesA04g05350	AesA05g03560	AesA28g15700	AesB08g08730	AesA09g08860	AesA16g04070	AesA11g02830	AesA08g16220
AesA05g12910	AesA05g04130	AesA04g03440	AesA04g13460	AesA03g12780	AesA04g01130	AesA08g06770	AesA10g11830	AesA04g14090	AesA06g03890	AesA04g05370	AesA05g03570	AesA28g15710	AesB08g08940	AesA09g08900	AesA16g04170	AesA11g02910	AesA08g16230
AesA05g12930	AesA05g04140	AesA04g03650	AesA04g13490	AesA03g12790	AesA04g01140	AesA08g06810	AesA10g11920	AesA04g14140	AesA06g04030	AesA04g05420	AesA05g03640	AesA28g15870	AesB08g09630	AesA09g08930	AesA16g04430	AesA11g03070	AesA08g16270
AesA05g12960	AesA05g04190	AesA04g03680	AesA04g13550	AesA03g12880	AesA04g01150	AesA08g06830	AesA10g12190	AesA04g14150	AesA06g04250	AesA04g05430	AesA05g03670	AesA28g16610	AesB08g10750	AesA09g08940	AesA16g04700	AesA11g03320	AesA08g16890
AesA05g12990	AesA05g04350	AesA04g03810	AesA04g13730	AesA03g12890	AesA04g01160	AesA08g06880	AesA10g12310	AesA04g14160	AesA06g04310	AesA04g05750	AesA05g03880	AesA28g16650	AesB08g10760	AesA09g08970	AesA16g04770	AesA11g03340	AesA08g17090
AesA05g13060	AesA05g04380	AesA04g03920	AesA04g13790	AesA03g12970	AesA04g01180	AesA08g07010	AesA10g12340	AesA04g14230	AesA06g04370	AesA04g05770	AesA05g03950	AesA28g17110	AesB08g10770	AesA09g08990	AesA16g05390	AesA11g03440	AesA08g17240
AesA05g13080	AesA05g04390	AesA04g03940	AesA04g13980	AesA03g12980	AesA04g01220	AesA08g07050	AesA10g12400	AesA04g14240	AesA06g04520	AesA04g05810	AesA05g03970	AesA28g17260	AesB08g10940	AesA09g09220	AesA16g05410	AesA11g03550	AesA08g17410
AesA05g13220	AesA05g04400	AesA04g03950	AesA04g13990	AesA03g12990	AesA04g01310	AesA08g07100	AesA10g12940	AesA04g14300	AesA06g04600	AesA04g05870	AesA05g03980	AesA28g17700	AesB08g10950	AesA09g09240	AesA16g06900	AesA11g04060	AesA08g17580
AesA05g13290	AesA05g04420	AesA04g04340	AesA04g14010	AesA03g13000	AesA04g01360	AesA08g07130	AesA10g13060	AesA04g14400	AesA06g04800	AesA04g05930	AesA05g04010	AesA28g18030	AesB08g11010	AesA09g09250	AesA16g06980	AesA11g04810	AesA08g17720
AesA05g13300	AesA05g04490	AesA04g04720	AesA04g14120	AesA03g13050	AesA04g01370	AesA08g07370	AesA10g13310	AesA04g14440	AesA06g05110	AesA04g06010	AesA05g04060	AesA28g18040	AesB08g11050	AesA09g09410	AesA16g07400	AesA11g04910	AesA08g17840
AesA05g13340	AesA05g04640	AesA04g04740	AesA04g14180	AesA03g13060	AesA04g01440	AesA08g07460	AesA10g13410	AesA04g14450	AesA06g05350	AesA04g06020	AesA05g04090	AesA28g18050	AesB08g11350	AesA09g09440	AesA16g07850	AesA11g05010	AesA08g18020
AesA05g13350	AesA05g04830	AesA04g04800	AesA04g14190	AesA03g13140	AesA04g01480	AesA08g07490	AesA10g13420	AesA04g14470	AesA06g05530	AesA04g06030	AesA05g04120	AesA28g19490	AesB08g11360	AesA09g09500	AesA16g08090	AesA11g05070	AesA08g18060
AesA05g13410	AesA05g04880	AesA04g04880	AesA04g14260	AesA03g13230	AesA04g01490	AesA08g07540	AesA10g13430	AesA04g14480	AesA06g05690	AesA04g06250	AesA05g04130	AesA28g19960	AesB08g11890	AesA09g09550	AesA16g08220	AesA11g05160	AesA08g18850
AesA05g13540	AesA05g04890	AesA04g04970	AesA04g14350	AesA03g13250	AesA04g01500	AesA08g07770	AesA10g13520	AesA04g14600	AesA06g05710	AesA04g06310	AesA05g04140	AesA28g20490	AesB09g01130	AesA09g09560	AesA16g08310	AesA11g05280	AesA08g19220
AesA05g13590	AesA05g05030	AesA04g05260	AesA04g14360	AesA03g13270	AesA04g01600	AesA08g07920	AesA10g13860	AesA04g14660	AesA06g05750	AesA04g06430	AesA05g04190	AesA28g20540	AesB09g01980	AesA09g09880	AesA16g08390	AesA11g05290	AesA08g19690
AesA05g13600	AesA05g05100	AesA04g05350	AesA04g14420	AesA03g13280	AesA04g01620	AesA08g08010	AesA10g13870	AesA04g14680	AesA06g05810	AesA04g06480	AesA05g04230	AesA28g20600	AesB09g02400	AesA09g09930	AesA16g09090	AesA11g05510	AesA08g19720
AesA05g13740	AesA05g05150	AesA04g05370	AesA04g14520	AesA03g13290	AesA04g01650	AesA08g08090	AesA10g13920	AesA04g14700	AesA06g05850	AesA04g06590	AesA05g04260	AesA28g20620	AesB09g03150	AesA09g09940	AesA16g09260	AesA11g05660	AesA08g19870
AesA05g13750	AesA05g05170	AesA04g05420	AesA04g14540	AesA03g13510	AesA04g01690	AesA08g08100	AesA11g00100	AesA04g14850	AesA06g05900	AesA04g06710	AesA05g04270	AesA28g20650	AesB09g03210	AesA09g10060	AesA16g09430	AesA11g05700	AesA08g20120
AesA05g13780	AesA05g05180	AesA04g05530	AesA04g14580	AesA03g13520	AesA04g01750	AesA08g08180	AesA11g00470	AesA04g14900	AesA06g05910	AesA04g06720	AesA05g04280	AesA28g20760	AesB09g03220	AesA09g10070	AesA16g09710	AesA11g05730	AesA08g20450
AesA05g13790	AesA05g05190	AesA04g05560	AesA04g14640	AesA03g13550	AesA04g01760	AesA08g08220	AesA11g00590	AesA04g14990	AesA06g06160	AesA04g06760	AesA05g04390	AesA28g20770	AesB09g04550	AesA09g10110	AesA16g09800	AesA11g05840	AesA08g20650
AesA05g13980	AesA05g05210	AesA04g05750	AesA04g14710	AesA03g13650	AesA04g01770	AesA08g08260	AesA11g00710	AesA04g15000	AesA06g06320	AesA04g06770	AesA05g04420	AesA28g20910	AesB09g04770	AesA10g00250	AesA16g09880	AesA11g05900	AesA08g20730
AesA05g13990	AesA05g05300	AesA04g05770	AesA04g14800	AesA03g13660	AesA04g01790	AesA08g08320	AesA11g00810	AesA04g15040	AesA06g06480	AesA04g06880	AesA05g04640	AesA28g21260	AesB09g07710	AesA10g00300	AesA16g09950	AesA11g05910	AesA08g20810
AesA05g14220	AesA05g05350	AesA04g05810	AesA04g14820	AesA03g13710	AesA04g01810	AesA08g08380	AesA11g01020	AesA04g15050	AesA06g06830	AesA04g06890	AesA05g04830	AesA29g00750	AesB09g08200	AesA10g00360	AesA16g10170	AesA11g06550	AesA08g20850
AesA05g14230	AesA05g05380	AesA04g05870	AesA04g14830	AesA03g13780	AesA04g01820	AesA08g08390	AesA11g01160	AesA04g15080	AesA06g06840	AesA04g06950	AesA05g04880	AesA29g01030	AesB09g08260	AesA10g00430	AesA16g10480	AesA11g06580	AesA08g20860
AesA05g14260	AesA05g05400	AesA04g05930	AesA04g14860	AesA03g13850	AesA04g01830	AesA08g08400	AesA11g01270	AesA04g15110	AesA06g06860	AesA04g06970	AesA05g05030	AesA29g01310	AesB09g08560	AesA10g00460	AesA16g10880	AesA11g06670	AesA08g21060
AesA05g14280	AesA05g05590	AesA04g06010	AesA04g14880	AesA03g13870	AesA04g01840	AesA08g08410	AesA11g01470	AesA04g15130	AesA06g06870	AesA04g06980	AesA05g05100	AesA29g01340	AesB09g08800	AesA10g00730	AesA16g11420	AesA11g06750	AesA08g21240
AesA05g14330	AesA05g05730	AesA04g06020	AesA04g14910	AesA03g14010	AesA04g01850	AesA08g08420	AesA11g01510	AesA04g15230	AesA06g06920	AesA04g06990	AesA05g05120	AesA29g01370	AesB09g09450	AesA10g00740	AesA16g11520	AesA11g06770	AesA08g21410
AesA05g14380	AesA05g05880	AesA04g06030	AesA04g14930	AesA03g14260	AesA04g01860	AesA08g08430	AesA11g01740	AesA04g15310	AesA06g07100	AesA04g07070	AesA05g05150	AesA29g01440	AesB09g09560	AesA10g00750	AesA16g11530	AesA11g06810	AesA08g21510
AesA05g14430	AesA05g05990	AesA04g06310	AesA04g14950	AesA03g14270	AesA04g01950	AesA08g08450	AesA11g01790	AesA04g15350	AesA06g07170	AesA04g07250	AesA05g05190	AesA29g01450	AesB09g09630	AesA10g00990	AesA16g11740	AesA11g06950	AesA08g21560
AesA05g14460	AesA05g06000	AesA04g06420	AesA04g14960	AesA03g14430	AesA04g02020	AesA08g08510	AesA11g01950	AesA04g15360	AesA06g07180	AesA04g07290	AesA05g05260	AesA29g01640	AesB09g10950	AesA10g01060	AesA16g11820	AesA11g07090	AesA08g21570
AesA05g14530	AesA05g06100	AesA04g06430	AesA04g15150	AesA03g14460	AesA04g02130	AesA08g08600	AesA11g01990	AesA04g15400	AesA06g07190	AesA04g07350	AesA05g05300	AesA29g03480	AesB09g10980	AesA10g01240	AesA16g12110	AesA11g07280	AesA08g21680
AesA05g14570	AesA05g06130	AesA04g06480	AesA04g15210	AesA03g14560	AesA04g02140	AesA08g08610	AesA11g02080	AesA04g15420	AesA06g07450	AesA04g07370	AesA05g05380	AesA29g05320	AesB09g12190	AesA10g01280	AesA16g12250	AesA11g07340	AesA08g21790
AesA05g14620	AesA05g06180	AesA04g06590	AesA04g15220	AesA03g14710	AesA04g02220	AesA08g08630	AesA11g02090	AesA04g15510	AesA06g07510	AesA04g07500	AesA05g05400	AesA29g05330	AesB09g13360	AesA10g01300	AesA16g12470	AesA11g07360	AesA08g22470
AesA05g14630	AesA05g06190	AesA04g06710	AesA04g15430	AesA03g14720	AesA04g02280	AesA08g08670	AesA11g02290	AesA04g15540	AesA06g07780	AesA04g07510	AesA05g05500	AesA29g05460	AesB09g13630	AesA10g01410	AesA16g12610	AesA11g07440	AesA08g22540
AesA05g14660	AesA05g06200	AesA04g06720	AesA04g15460	AesA03g14750	AesA04g02290	AesA08g08710	AesA11g02350	AesA04g15580	AesA06g07790	AesA04g07550	AesA05g05550	AesA29g05930	AesB10g01000	AesA10g01560	AesA16g12700	AesA11g07570	AesA08g22590
AesA05g14720	AesA05g06330	AesA04g06760	AesA04g15480	AesA03g14820	AesA04g02300	AesA08g08770	AesA11g02570	AesA04g15610	AesA06g07820	AesA04g07730	AesA05g05560	AesA29g06100	AesB10g01960	AesA10g01610	AesA16g12810	AesA11g07580	AesA08g22740
AesA05g14750	AesA05g06350	AesA04g06770	AesA04g15490	AesA03g14830	AesA04g02330	AesA08g08860	AesA11g02650	AesA04g15710	AesA06g08140	AesA04g07830	AesA05g06100	AesA29g06120	AesB10g02920	AesA10g01640	AesA16g13280	AesA11g07780	AesA08g22800
AesA05g14780	AesA05g06500	AesA04g06850	AesA04g15530	AesA03g14850	AesA04g02450	AesA08g08960	AesA11g02680	AesA05g00060	AesA06g08240	AesA04g07880	AesA05g06200	AesA29g06230	AesB10g03560	AesA10g01670	AesA16g13470	AesA11g07830	AesA08g22810
AesA05g14790	AesA05g06530	AesA04g06880	AesA04g15550	AesA03g14980	AesA04g02520	AesA08g09030	AesA11g02690	AesA05g00120	AesA06g08250	AesA04g07960	AesA05g06230	AesA29g06430	AesB10g04900	AesA10g01680	AesA16g13490	AesA11g08140	AesA08g22840
AesA05g15080	AesA05g06570	AesA04g06890	AesA04g15570	AesA04g00040	AesA04g02530	AesA08g09060	AesA11g02700	AesA05g00150	AesA06g08280	AesA04g08060	AesA05g06240	AesA29g06480	AesB10g05270	AesA10g01780	AesA16g14450	AesA11g08340	AesA08g22860
AesA05g15130	AesA05g06580	AesA04g06950	AesA04g15590	AesA04g00070	AesA04g02540	AesA08g09080	AesA11g02760	AesA05g00170	AesA06g08520	AesA04g08070	AesA05g06380	AesA29g06500	AesB10g05850	AesA10g02090	AesA16g15070	AesA11g08590	AesA08g22930
AesA05g15140	AesA05g06590	AesA04g06970	AesA04g15600	AesA04g00090	AesA04g02620	AesA08g09140	AesA11g02910	AesA05g00240	AesA06g09030	AesA04g08130	AesA05g06500	AesA29g06790	AesB10g06500	AesA10g02270	AesA16g15410	AesA11g08600	AesA08g22990
AesA05g15190	AesA05g06630	AesA04g06980	AesA04g15650	AesA04g00120	AesA04g02640	AesA08g09290	AesA11g03150	AesA05g00250	AesA06g09120	AesA04g08230	AesA05g06530	AesA29g06940	AesB10g06680	AesA10g02470	AesA16g15730	AesA11g09300	AesA08g23040
AesA05g15260	AesA05g06660	AesA04g06990	AesA04g15700	AesA04g00190	AesA04g02670	AesA08g09340	AesA11g03170	AesA05g00300	AesA06g09190	AesA04g08290	AesA05g06570	AesA29g07790	AesB10g08410	AesA10g02520	AesA16g16140	AesA11g09520	AesA08g23070
AesA06g00070	AesA05g06670	AesA04g07040	AesA04g15730	AesA04g00230	AesA04g02700	AesA08g09470	AesA11g03210	AesA05g00310	AesA06g09250	AesA04g08300	AesA05g06660	AesA29g08200	AesB10g08490	AesA10g02790	AesA16g16170	AesA11g09540	AesA08g23170
AesA06g00140	AesA05g06700	AesA04g07050	AesA04g15750	AesA04g00370	AesA04g02730	AesA08g09570	AesA11g03310	AesA05g00320	AesA06g09320	AesA04g08380	AesA05g06670	AesA29g08380	AesB10g08620	AesA10g02890	AesA16g16650	AesA11g09570	AesA08g23180
AesA06g00200	AesA05g06730	AesA04g07070	AesA05g00140	AesA04g00470	AesA04g02780	AesA08g09600	AesA11g03360	AesA05g00360	AesA06g09330	AesA04g08390	AesA05g06730	AesA29g08390	AesB10g09520	AesA10g02900	AesA16g16720	AesA11g09970	AesA09g00040
AesA06g00210	AesA05g06760	AesA04g07250	AesA05g00290	AesA04g00490	AesA04g02890	AesA08g09640	AesA11g03490	AesA05g00380	AesA06g09710	AesA04g08460	AesA05g06760	AesA29g08530	AesB10g10770	AesA10g03360	AesA16g16730	AesA11g10140	AesA09g00060
AesA06g00220	AesA05g06840	AesA04g07290	AesA05g00430	AesA04g00500	AesA04g02910	AesA08g09760	AesA11g03500	AesA05g00400	AesA06g09800	AesA04g08470	AesA05g06930	AesA29g08700	AesB10g10780	AesA10g03740	AesA16g17020	AesA11g10230	AesA09g00100
AesA06g00300	AesA05g06950	AesA04g07300	AesA05g00450	AesA04g00610	AesA04g02960	AesA08g09820	AesA11g03520	AesA05g00410	AesA06g09890	AesA04g08480	AesA05g06950	AesA29g10870	AesB10g12170	AesA10g04250	AesA16g17310	AesA11g10560	AesA09g00580
AesA06g00310	AesA05g06970	AesA04g07310	AesA05g00480	AesA04g00640	AesA04g02970	AesA08g10190	AesA11g03660	AesA05g00420	AesA06g09900	AesA04g08530	AesA05g06960	AesA29g11420	AesB10g12190	AesA10g04400	AesA16g17440	AesA11g10860	AesA09g00770
AesA06g00340	AesA05g07020	AesA04g07350	AesA05g00740	AesA04g00720	AesA04g02990	AesA08g10210	AesA11g03750	AesA05g00470	AesA06g09990	AesA04g08540	AesA05g06970	AesA29g12790	AesB10g12670	AesA10g04600	AesA16g17600	AesA11g11020	AesA09g00780
AesA06g00380	AesA05g07110	AesA04g07370	AesA05g00860	AesA04g00830	AesA04g03040	AesA08g10240	AesA11g03790	AesA05g00500	AesA06g10130	AesA04g08570	AesA05g07010	AesA29g14000	AesB10g12880	AesA10g04640	AesA16g17660	AesA11g11030	AesA09g00810
AesA06g00460	AesA05g07200	AesA04g07500	AesA05g00880	AesA04g00940	AesA04g03050	AesA08g10270	AesA11g03940	AesA05g00510	AesA06g10260	AesA04g08580	AesA05g07110	AesA29g15210	AesB10g13230	AesA10g04650	AesA17g00140	AesA11g11130	AesA09g00990
AesA06g00510	AesA05g07430	AesA04g07510	AesA05g00890	AesA04g00950	AesA04g03130	AesA08g10330	AesA11g03960	AesA05g00530	AesA06g10440	AesA04g08750	AesA05g07120	AesA29g15300	AesB10g13450	AesA10g04980	AesA17g00660	AesA11g11250	AesA09g01040
AesA06g00570	AesA05g07440	AesA04g07550	AesA05g01000	AesA04g01090	AesA04g03140	AesA08g10370	AesA11g04040	AesA05g00540	AesA06g10490	AesA04g08790	AesA05g07210	AesA29g15410	AesB11g00140	AesA10g05050	AesA17g00970	AesA11g11280	AesA09g01100
AesA06g00580	AesA05g07740	AesA04g07730	AesA05g01050	AesA04g01210	AesA04g03190	AesA08g10400	AesA11g04140	AesA05g00580	AesA06g10680	AesA04g08830	AesA05g07310	AesA29g15960	AesB11g00150	AesA10g05120	AesA17g00980	AesA11g11340	AesA09g01110
AesA06g00610	AesA05g07850	AesA04g07830	AesA05g01100	AesA04g01240	AesA04g03260	AesA08g10410	AesA11g04220	AesA05g00630	AesA06g10900	AesA04g08850	AesA05g07340	AesA29g16000	AesB11g00390	AesA10g05140	AesA17g01190	AesA11g11480	AesA09g01510
AesA06g00770	AesA05g07910	AesA04g07880	AesA05g01130	AesA04g01260	AesA04g03300	AesA08g10430	AesA11g04410	AesA05g00690	AesA06g10990	AesA04g08860	AesA05g07370	AesA29g16480	AesB11g00440	AesA10g05330	AesA17g01200	AesA11g11820	AesA09g01520
AesA06g00780	AesA05g07960	AesA04g08030	AesA05g01180	AesA04g01300	AesA04g03320	AesA08g10450	AesA11g04420	AesA05g00810	AesA06g11030	AesA04g08910	AesA05g07400	AesA29g16560	AesB11g01070	AesA10g05350	AesA17g01240	AesA11g11880	AesA09g01900
AesA06g01000	AesA05g07990	AesA04g08060	AesA05g01320	AesA04g01330	AesA04g03350	AesA08g10460	AesA11g04450	AesA05g00840	AesA06g11120	AesA04g08970	AesA05g07420	AesA29g16820	AesB11g01080	AesA10g05430	AesA17g01680	AesA11g11960	AesA09g02060
AesA06g01100	AesA05g08000	AesA04g08070	AesA05g01330	AesA04g01340	AesA04g03540	AesA08g10490	AesA11g04800	AesA05g00970	AesA06g11300	AesA04g08990	AesA05g07440	AesA29g16890	AesB11g01890	AesA10g05470	AesA17g01770	AesA11g12050	AesA09g02070
AesA06g01200	AesA05g08030	AesA04g08130	AesA05g01340	AesA04g01390	AesA04g03550	AesA08g10870	AesA11g04880	AesA05g00980	AesA06g11560	AesA04g09060	AesA05g07600	AesA29g17930	AesB11g02080	AesA10g05700	AesA17g01940	AesA11g12060	AesA09g02250
AesA06g01380	AesA05g08130	AesA04g08230	AesA05g01410	AesA04g01470	AesA04g03610	AesA08g10880	AesA11g05230	AesA05g01020	AesA06g11610	AesA04g09080	AesA05g07610	AesA29g18050	AesB11g02110	AesA10g05770	AesA17g01980	AesA11g12100	AesA09g02290
AesA06g01470	AesA05g08160	AesA04g08290	AesA05g01460	AesA04g01560	AesA04g03640	AesA08g10910	AesA11g05260	AesA05g01060	AesA06g11720	AesA04g09090	AesA05g07780	AesA29g18090	AesB11g02370	AesA10g05890	AesA17g01990	AesA11g12170	AesA09g02620
AesA06g01520	AesA05g08170	AesA04g08300	AesA05g01470	AesA04g01570	AesA04g03670	AesA08g10920	AesA11g05290	AesA05g01200	AesA06g11840	AesA04g09150	AesA05g07980	AesA29g18430	AesB11g04850	AesA10g06050	AesA17g02000	AesA11g12470	AesA09g02770
AesA06g01560	AesA05g08260	AesA04g08350	AesA05g01550	AesA04g01670	AesA04g03710	AesA08g11000	AesA11g05440	AesA05g01240	AesA06g11960	AesA04g09160	AesA05g07990	AesA30g00260	AesB11g05050	AesA10g06100	AesA17g02250	AesA11g12670	AesA09g03260
AesA06g01630	AesA05g08280	AesA04g08380	AesA05g01570	AesA04g01740	AesA04g03720	AesA08g11120	AesA11g05540	AesA05g01250	AesA06g11990	AesA04g09180	AesA05g08030	AesA30g00350	AesB11g06050	AesA10g06350	AesA17g02290	AesA11g12750	AesA09g03300
AesA06g01830	AesA05g08360	AesA04g08390	AesA05g01590	AesA04g01880	AesA04g03840	AesA08g11410	AesA11g05570	AesA05g01260	AesA06g12180	AesA04g09270	AesA05g08050	AesA30g00440	AesB11g06640	AesA10g06520	AesA17g02590	AesA11g12790	AesA09g03600
AesA06g01910	AesA05g08390	AesA04g08440	AesA05g01640	AesA04g01890	AesA04g03910	AesA08g11460	AesA11g05730	AesA05g01380	AesA06g12200	AesA04g09280	AesA05g08090	AesA30g00500	AesB11g06650	AesA10g06540	AesA17g03140	AesA11g12810	AesA09g03750
AesA06g01960	AesA05g08460	AesA04g08460	AesA05g01670	AesA04g01920	AesA04g03960	AesA08g11800	AesA11g05760	AesA05g01400	AesA06g12220	AesA04g09320	AesA05g08110	AesA30g00590	AesB11g06810	AesA10g06610	AesA17g03440	AesA11g13060	AesA09g03770
AesA06g02110	AesA05g08470	AesA04g08470	AesA05g01720	AesA04g01940	AesA04g04350	AesA08g11880	AesA11g05780	AesA05g01430	AesA06g12340	AesA04g09390	AesA05g08230	AesA30g00950	AesB11g07300	AesA10g06810	AesA17g03740	AesA11g13090	AesA09g03880
AesA06g02140	AesA05g08570	AesA04g08480	AesA05g01840	AesA04g01960	AesA04g04450	AesA08g12200	AesA11g05890	AesA05g01620	AesA06g12400	AesA04g09420	AesA05g08260	AesA30g00980	AesB11g08010	AesA10g06890	AesA17g03760	AesA11g13100	AesA09g03960
AesA06g02150	AesA05g08600	AesA04g08530	AesA05g01890	AesA04g02050	AesA04g04460	AesA08g12310	AesA11g05910	AesA05g01700	AesA06g12450	AesA04g09430	AesA05g08350	AesA30g01090	AesB11g09960	AesA10g06920	AesA17g04390	AesA11g13110	AesA09g04050
AesA06g02180	AesA05g08610	AesA04g08540	AesA05g02010	AesA04g02090	AesA04g04650	AesA08g12410	AesA11g05960	AesA05g01710	AesA06g12600	AesA04g09510	AesA05g08360	AesA30g01100	AesB11g10230	AesA10g06930	AesA17g05550	AesA11g13130	AesA09g04370
AesA06g02230	AesA05g08660	AesA04g08570	AesA05g02020	AesA04g02350	AesA04g04660	AesA08g12460	AesA11g06090	AesA05g01740	AesA06g12650	AesA04g09520	AesA05g08490	AesA30g01200	AesB11g10270	AesA10g06960	AesA17g06290	AesA11g13150	AesA09g04450
AesA06g02240	AesA05g08670	AesA04g08580	AesA05g02060	AesA04g02360	AesA04g04790	AesA08g12700	AesA11g06280	AesA05g01760	AesA06g12660	AesA04g09540	AesA05g08570	AesA30g01270	AesB11g10310	AesA10g07020	AesA17g06300	AesA11g13240	AesA09g04460
AesA06g02260	AesA05g08680	AesA04g08750	AesA05g02080	AesA04g02420	AesA04g04870	AesA08g12710	AesA11g06430	AesA05g01780	AesA06g12790	AesA04g09560	AesA05g08610	AesA30g01300	AesB11g10450	AesA10g07170	AesA17g06310	AesA11g13300	AesA09g04490
AesA06g02270	AesA05g08730	AesA04g08790	AesA05g02130	AesA04g02500	AesA04g04980	AesA08g12780	AesA11g06500	AesA05g02090	AesA06g12820	AesA04g09590	AesA05g08670	AesA30g01800	AesB11g10460	AesA10g07230	AesA17g06640	AesA11g13330	AesA09g04580
AesA06g02390	AesA05g08770	AesA04g08850	AesA05g02270	AesA04g02560	AesA04g04990	AesA08g12810	AesA11g06590	AesA05g02120	AesA06g12830	AesA04g09630	AesA05g08770	AesA30g02030	AesB11g10490	AesA10g07240	AesA17g07940	AesA12g00230	AesA09g04770
AesA06g02450	AesA05g08880	AesA04g08910	AesA05g02310	AesA04g02590	AesA04g05000	AesA08g13200	AesA11g06760	AesA05g02180	AesA06g12890	AesA04g09640	AesA05g08780	AesA30g02550	AesB11g10690	AesA10g07320	AesA17g08030	AesA12g00500	AesA09g05100
AesA06g02540	AesA05g08910	AesA04g08970	AesA05g02380	AesA04g02600	AesA04g05050	AesA08g13210	AesA11g06770	AesA05g02230	AesA06g12900	AesA04g09730	AesA05g08800	AesA30g02660	AesB11g10730	AesA10g07330	AesA17g08170	AesA12g00870	AesA09g05280
AesA06g02630	AesA05g08920	AesA04g09060	AesA05g02500	AesA04g02680	AesA04g05090	AesA08g13510	AesA11g06810	AesA05g02280	AesA06g12920	AesA04g09740	AesA05g08820	AesA30g03070	AesB11g10790	AesA10g07420	AesA17g08270	AesA12g00880	AesA09g05390
AesA06g02790	AesA05g08980	AesA04g09080	AesA05g02510	AesA04g02800	AesA04g05100	AesA08g13970	AesA11g07280	AesA05g02350	AesA06g12960	AesA04g09750	AesA05g08830	AesA30g03390	AesB11g10890	AesA10g07450	AesA17g08310	AesA12g00910	AesA09g05450
AesA06g02910	AesA05g09030	AesA04g09090	AesA05g02550	AesA04g02810	AesA04g05180	AesA08g13980	AesA11g07470	AesA05g02360	AesA06g12980	AesA04g09760	AesA05g08860	AesA30g03470	AesB11g10950	AesA10g07510	AesA17g08690	AesA12g01040	AesA09g05570
AesA06g02960	AesA05g09040	AesA04g09150	AesA05g02670	AesA04g02850	AesA04g05220	AesA08g14080	AesA11g07490	AesA05g02420	AesA06g13010	AesA04g09770	AesA05g08890	AesA30g03490	AesB11g11050	AesA10g07520	AesA17g09210	AesA12g01060	AesA09g05590
AesA06g02970	AesA05g09140	AesA04g09160	AesA05g02690	AesA04g02900	AesA04g05290	AesA08g14120	AesA11g07560	AesA05g02430	AesA06g13120	AesA04g09780	AesA05g08920	AesA30g03900	AesB11g11110	AesA10g07540	AesA17g09690	AesA12g01310	AesA09g05740
AesA06g02980	AesA05g09180	AesA04g09180	AesA05g02730	AesA04g03020	AesA04g05310	AesA08g14820	AesA11g07610	AesA05g02570	AesA06g13130	AesA04g09980	AesA05g09110	AesA30g04570	AesB11g11150	AesA10g07600	AesA17g09880	AesA12g01640	AesA09g05750
AesA06g03010	AesA05g09260	AesA04g09270	AesA05g02740	AesA04g03060	AesA04g05330	AesA08g14910	AesA11g07700	AesA05g02580	AesA06g13140	AesA04g10020	AesA05g09170	AesA30g04700	AesB11g11170	AesA10g07610	AesA17g09900	AesA12g01660	AesA09g05770
AesA06g03070	AesA05g09280	AesA04g09320	AesA05g02780	AesA04g03100	AesA04g05380	AesA08g15510	AesA11g07920	AesA05g02600	AesA06g13160	AesA04g10040	AesA05g09250	AesA30g04710	AesB11g11230	AesA10g07980	AesA17g10260	AesA12g01700	AesA09g05830
AesA06g03120	AesA05g09320	AesA04g09360	AesA05g02830	AesA04g03170	AesA04g05580	AesA08g15630	AesA11g07960	AesA05g02630	AesA06g13230	AesA04g10100	AesA05g09280	AesA30g04940	AesB11g11280	AesA10g07990	AesA17g11030	AesA12g01710	AesA09g06140
AesA06g03130	AesA05g09330	AesA04g09400	AesA05g02850	AesA04g03360	AesA04g05720	AesA08g16030	AesA11g08040	AesA05g02640	AesA06g13240	AesA04g10120	AesA05g09310	AesA30g05190	AesB11g11390	AesA10g08350	AesA17g11540	AesA12g01800	AesA09g06480
AesA06g03160	AesA05g09650	AesA04g09420	AesA05g02900	AesA04g03390	AesA04g05730	AesA08g16220	AesA11g08190	AesA05g02700	AesA06g13290	AesA04g10130	AesA05g09330	AesA30g05250	AesB11g11420	AesA10g08610	AesA17g11890	AesA12g02180	AesA09g06720
AesA06g03310	AesA05g09670	AesA04g09430	AesA05g02940	AesA04g03440	AesA04g05840	AesA08g16260	AesA11g08230	AesA05g02710	AesA06g13320	AesA04g10140	AesA05g09360	AesA30g05370	AesB11g11480	AesA10g08730	AesA17g11910	AesA12g02190	AesA09g07090
AesA06g03390	AesA05g09900	AesA04g09460	AesA05g02950	AesA04g03680	AesA04g05920	AesA08g16310	AesA11g08340	AesA05g02790	AesA06g13350	AesA04g10150	AesA05g09390	AesA30g06340	AesB11g11580	AesA10g08740	AesA17g12090	AesA12g02210	AesA09g07450
AesA06g03420	AesA05g09930	AesA04g09510	AesA05g03080	AesA04g03810	AesA04g06060	AesA08g16320	AesA11g08410	AesA05g02800	AesA06g13360	AesA04g10160	AesA05g09480	AesA30g06610	AesB11g11890	AesA10g08750	AesA17g12460	AesA12g02350	AesA09g07730
AesA06g03780	AesA05g09940	AesA04g09520	AesA05g03170	AesA04g03900	AesA04g06260	AesA08g17270	AesA11g08800	AesA05g02960	AesA06g13400	AesA04g10200	AesA05g09620	AesA30g06710	AesB11g12100	AesA10g08790	AesA17g12500	AesA12g02410	AesA09g07790
AesA06g03910	AesA05g10020	AesA04g09560	AesA05g03180	AesA04g03920	AesA04g06270	AesA08g17390	AesA11g09300	AesA05g02970	AesA06g13620	AesA04g10240	AesA05g09670	AesA30g07210	AesB11g12660	AesA10g08850	AesA17g12530	AesA12g02530	AesA09g07840
AesA06g03990	AesA05g10110	AesA04g09590	AesA05g03200	AesA04g03940	AesA04g06440	AesA08g17410	AesA11g09310	AesA05g03020	AesA06g13670	AesA04g10290	AesA05g09680	AesA30g07250	AesB11g13350	AesA10g08910	AesA17g12770	AesA12g02700	AesA09g08020
AesA06g04000	AesA05g10170	AesA04g09610	AesA05g03290	AesA04g03950	AesA04g06450	AesA08g17430	AesA11g09370	AesA05g03030	AesA06g13770	AesA04g10320	AesA05g09900	AesA30g07600	AesB11g13500	AesA10g08990	AesA17g12860	AesA12g02710	AesA09g08180
AesA06g04100	AesA05g10220	AesA04g09630	AesA05g03360	AesA04g04340	AesA04g06470	AesA08g17650	AesA11g09790	AesA05g03040	AesA06g13990	AesA04g10470	AesA05g09960	AesA30g07740	AesB11g13510	AesA10g09040	AesA17g13900	AesA12g02990	AesA09g08230
AesA06g04110	AesA05g10270	AesA04g09640	AesA05g03380	AesA04g04720	AesA04g06550	AesA08g17690	AesA11g09800	AesA05g03050	AesA06g14170	AesA04g10520	AesA05g09970	AesA30g07920	AesB11g13820	AesA10g09230	AesA17g14060	AesA12g03150	AesA09g08270
AesA06g04120	AesA05g10560	AesA04g09730	AesA05g03430	AesA04g04800	AesA04g06570	AesA08g17730	AesA11g09950	AesA05g03110	AesA06g14420	AesA04g10530	AesA05g09980	AesA30g08000	AesB11g13870	AesA10g09500	AesA17g14390	AesA12g03160	AesA09g08280
AesA06g04180	AesA05g10570	AesA04g09740	AesA05g03490	AesA04g04880	AesA04g06670	AesA08g17790	AesA11g10170	AesA05g03400	AesA06g14450	AesA04g10540	AesA05g10020	AesA30g08330	AesB12g00590	AesA10g09610	AesA17g14410	AesA12g03180	AesA09g08470
AesA06g04200	AesA05g10630	AesA04g09750	AesA05g03560	AesA04g04970	AesA04g06730	AesA08g18070	AesA11g10440	AesA05g03440	AesA06g14580	AesA04g10560	AesA05g10090	AesA30g11580	AesB12g00660	AesA10g09620	AesA17g14850	AesA12g03320	AesA09g08800
AesA06g04230	AesA05g10750	AesA04g09760	AesA05g03570	AesA04g05080	AesA04g06780	AesA08g18450	AesA11g10540	AesA05g03480	AesA06g14610	AesA04g10570	AesA05g10120	AesA30g11630	AesB12g00890	AesA10g09670	AesA17g15160	AesA12g03490	AesA09g09000
AesA06g04260	AesA05g10870	AesA04g09770	AesA05g03640	AesA04g05260	AesA04g06790	AesA08g18670	AesA11g10550	AesA05g03520	AesA06g14720	AesA04g10610	AesA05g10210	AesA30g11870	AesB12g01210	AesA10g10020	AesA17g15370	AesA12g03580	AesA09g09060
AesA06g04380	AesA05g10920	AesA04g09780	AesA05g03670	AesA04g05350	AesA04g06810	AesA08g18770	AesA11g10730	AesA05g03680	AesA06g14740	AesA04g10650	AesA05g10220	AesA30g12070	AesB12g01260	AesA10g10080	AesA17g15580	AesA12g03660	AesA09g09070
AesA06g04420	AesA05g10950	AesA04g09910	AesA05g03880	AesA04g05370	AesA04g06830	AesA08g18790	AesA11g10850	AesA05g03740	AesA06g14780	AesA04g10660	AesA05g10260	AesA30g12080	AesB12g01330	AesA10g10100	AesA17g15970	AesA12g03960	AesA09g09080
AesA06g04480	AesA05g10960	AesA04g09940	AesA05g03950	AesA04g05530	AesA04g07010	AesA08g18850	AesA11g10860	AesA05g03850	AesA06g14930	AesA04g10670	AesA05g10330	AesA30g13070	AesB12g01760	AesA10g10110	AesA17g16360	AesA12g04030	AesA09g09110
AesA06g05060	AesA05g11020	AesA04g09980	AesA05g03970	AesA04g05550	AesA04g07080	AesA08g18990	AesA11g11020	AesA05g03990	AesA06g14980	AesA04g10690	AesA05g10420	AesA30g13300	AesB12g01980	AesA10g10120	AesA17g16440	AesA12g04240	AesA09g09230
AesA06g05140	AesA05g11090	AesA04g10020	AesA05g04060	AesA04g05560	AesA04g07090	AesA08g19080	AesA11g11130	AesA05g04080	AesA06g15100	AesA04g10700	AesA05g10540	AesA30g13610	AesB12g02040	AesA10g10310	AesA17g16470	AesA12g04260	AesA09g09310
AesA06g05260	AesA05g11170	AesA04g10040	AesA05g04090	AesA04g05700	AesA04g07110	AesA08g19200	AesA11g11250	AesA05g04220	AesA06g15150	AesA04g10710	AesA05g10570	AesA30g13790	AesB12g02210	AesA10g10320	AesA17g17080	AesA12g04510	AesA09g09610
AesA06g05360	AesA05g11410	AesA04g10080	AesA05g04140	AesA04g05750	AesA04g07150	AesA08g19290	AesA11g11400	AesA05g04330	AesA06g15200	AesA04g10720	AesA05g10640	AesA30g14210	AesB12g02220	AesA10g10330	AesA17g17090	AesA12g04540	AesA09g09690
AesA06g05450	AesA05g11420	AesA04g10100	AesA05g04190	AesA04g05810	AesA04g07190	AesA08g19310	AesA11g11910	AesA05g04360	AesA06g15280	AesA04g10770	AesA05g10870	AesA30g14250	AesB12g02230	AesA10g10560	AesA17g17100	AesA12g04550	AesA09g09760
AesA06g05500	AesA05g11470	AesA04g10120	AesA05g04230	AesA04g05870	AesA04g07200	AesA08g19380	AesA11g12160	AesA05g04430	AesA06g15460	AesA04g10990	AesA05g10920	AesA30g14490	AesB12g02550	AesA10g10580	AesA17g17110	AesA12g04650	AesA09g09890
AesA06g05820	AesA05g11550	AesA04g10140	AesA05g04260	AesA04g06010	AesA04g07210	AesA08g19430	AesA11g12590	AesA05g04470	AesA06g15560	AesA04g11000	AesA05g10960	AesA30g14560	AesB12g02560	AesA10g10670	AesA17g17240	AesA12g04780	AesA09g09900
AesA06g05870	AesA05g11640	AesA04g10150	AesA05g04270	AesA04g06020	AesA04g07230	AesA08g19440	AesA11g12610	AesA05g04670	AesA06g15610	AesA04g11010	AesA05g11090	AesA30g14720	AesB12g04190	AesA10g10720	AesA17g17650	AesA12g04930	AesA09g10050
AesA06g06740	AesA05g11670	AesA04g10160	AesA05g04280	AesA04g06310	AesA04g07270	AesA08g19720	AesA11g12820	AesA05g04710	AesA06g15780	AesA04g11020	AesA05g11150	AesA30g14820	AesB12g04390	AesA10g10960	AesA17g18490	AesA12g04960	AesA09g10090
AesA06g06770	AesA05g12040	AesA04g10240	AesA05g04350	AesA04g06420	AesA04g07280	AesA08g19750	AesA11g12890	AesA05g05090	AesA06g15830	AesA04g11030	AesA05g11160	AesA30g14840	AesB12g06260	AesA10g11060	AesA17g18540	AesA12g05030	AesA09g10200
AesA06g07010	AesA05g12060	AesA04g10470	AesA05g04390	AesA04g06430	AesA04g07320	AesA08g19780	AesA11g12900	AesA05g05160	AesA06g15880	AesA04g11040	AesA05g11170	AesA30g15620	AesB12g06760	AesA10g11320	AesA17g18590	AesA12g05090	AesA09g10250
AesA06g07050	AesA05g12100	AesA04g10520	AesA05g04420	AesA04g06480	AesA04g07380	AesA08g19790	AesA11g13000	AesA05g05800	AesA06g15970	AesA04g11070	AesA05g11180	AesA30g15630	AesB12g07300	AesA10g11440	AesA17g19120	AesA12g05340	AesA10g00020
AesA06g07130	AesA05g12380	AesA04g10530	AesA05g04480	AesA04g06520	AesA04g07390	AesA08g19810	AesA11g13030	AesA05g06010	AesA07g00150	AesA04g11080	AesA05g11410	AesA30g15920	AesB12g07530	AesA10g11570	AesA18g00220	AesA12g05360	AesA10g00040
AesA06g07160	AesA05g12440	AesA04g10540	AesA05g04490	AesA04g06590	AesA04g07400	AesA08g19830	AesA11g13080	AesA05g06650	AesA07g00160	AesA04g11090	AesA05g11500	AesA30g16100	AesB12g07540	AesA10g11950	AesA18g00240	AesA12g05370	AesA10g00090
AesA06g07220	AesA05g12520	AesA04g10560	AesA05g04640	AesA04g06710	AesA04g07560	AesA08g19930	AesA11g13270	AesA05g06680	AesA07g00260	AesA04g11100	AesA05g11600	AesA30g16430	AesB12g08500	AesA10g12020	AesA18g00340	AesA12g05440	AesA10g00240
AesA06g07250	AesA05g12600	AesA04g10570	AesA05g04830	AesA04g06720	AesA04g07600	AesA08g19960	AesA11g13330	AesA05g06840	AesA07g00400	AesA04g11120	AesA05g11630	AesA30g16730	AesB12g09230	AesA10g12100	AesA18g00450	AesA12g05450	AesA10g00550
AesA06g07290	AesA05g12610	AesA04g10610	AesA05g04880	AesA04g06760	AesA04g07610	AesA08g20190	AesA11g13340	AesA05g06860	AesA07g00410	AesA04g11130	AesA05g11670	AesA30g17320	AesB12g09580	AesA10g12490	AesA18g00900	AesA12g05470	AesA10g00570
AesA06g07370	AesA05g12650	AesA04g10650	AesA05g05030	AesA04g06770	AesA04g07650	AesA08g20660	AesA11g13390	AesA05g07050	AesA07g00440	AesA04g11140	AesA05g11730	AesA30g17350	AesB12g09930	AesA10g12560	AesA18g00950	AesA12g05500	AesA10g00600
AesA06g07460	AesA05g12660	AesA04g10660	AesA05g05100	AesA04g06850	AesA04g07690	AesA08g20670	AesA12g00120	AesA05g07080	AesA07g00900	AesA04g11330	AesA05g11870	AesA30g17630	AesB12g10340	AesA10g12580	AesA18g00970	AesA12g05580	AesA10g00710
AesA06g07470	AesA05g12710	AesA04g10670	AesA05g05120	AesA04g06860	AesA04g07750	AesA08g20710	AesA12g00290	AesA05g07140	AesA07g00990	AesA04g11410	AesA05g11900	AesA30g17670	AesB12g11070	AesA10g12610	AesA18g01250	AesA12g05700	AesA10g00720
AesA06g07550	AesA05g12760	AesA04g10690	AesA05g05140	AesA04g06880	AesA04g07790	AesA08g20730	AesA12g00500	AesA05g07160	AesA07g01020	AesA04g11420	AesA05g12040	AesA30g17740	AesB12g11520	AesA10g12630	AesA18g01480	AesA12g05860	AesA10g01480
AesA06g07600	AesA05g12880	AesA04g10700	AesA05g05190	AesA04g06890	AesA04g07810	AesA08g20880	AesA12g00540	AesA05g07180	AesA07g01090	AesA04g11440	AesA05g12110	AesA30g17790	AesB12g11610	AesA10g12650	AesA18g01590	AesA12g06020	AesA10g01500
AesA06g07680	AesA05g12900	AesA04g10710	AesA05g05250	AesA04g06950	AesA04g07870	AesA08g21090	AesA12g00640	AesA05g07190	AesA07g01240	AesA04g11470	AesA05g12330	AesA30g18710	AesB12g11680	AesA10g12660	AesA18g01670	AesA12g06080	AesA10g01950
AesA06g07710	AesA05g12980	AesA04g10720	AesA05g05260	AesA04g06970	AesA04g08040	AesA08g21110	AesA12g00880	AesA05g07330	AesA07g01290	AesA04g11560	AesA05g12420	AesA30g19010	AesB13g00350	AesA10g12670	AesA18g01740	AesA12g06210	AesA10g02030
AesA06g07720	AesA05g13090	AesA04g10920	AesA05g05290	AesA04g06980	AesA04g08050	AesA08g21130	AesA12g00950	AesA05g07450	AesA07g01380	AesA04g11670	AesA05g12430	AesA30g19300	AesB13g00490	AesA10g13070	AesA18g02040	AesA12g06470	AesA10g02040
AesA06g07770	AesA05g13160	AesA04g10990	AesA05g05300	AesA04g06990	AesA04g08080	AesA08g21300	AesA12g01010	AesA05g07510	AesA07g01410	AesA04g11690	AesA05g12490	AesA30g19350	AesB13g01040	AesA10g13080	AesA18g02160	AesA12g06480	AesA10g02080
AesA06g07810	AesA05g13190	AesA04g11000	AesA05g05360	AesA04g07000	AesA04g08090	AesA08g21460	AesA12g01060	AesA05g07630	AesA07g01580	AesA04g11710	AesA05g12520	AesA30g20080	AesB13g01330	AesA10g13140	AesA18g02170	AesA12g06530	AesA10g02110
AesA06g07830	AesA05g13230	AesA04g11010	AesA05g05380	AesA04g07040	AesA04g08100	AesA08g21510	AesA12g01080	AesA05g07760	AesA07g01670	AesA04g11800	AesA05g12580	AesA30g20620	AesB13g02070	AesA10g13420	AesA18g02220	AesA12g06820	AesA10g02170
AesA06g07840	AesA05g13250	AesA04g11020	AesA05g05400	AesA04g07070	AesA04g08120	AesA08g21560	AesA12g01210	AesA05g07770	AesA07g01710	AesA04g11810	AesA05g12620	AesB01g00280	AesB13g02340	AesA10g13500	AesA18g02400	AesA12g06830	AesA10g02180
AesA06g07890	AesA05g13380	AesA04g11030	AesA05g05500	AesA04g07120	AesA04g08180	AesA08g21660	AesA12g01740	AesA05g07800	AesA07g01720	AesA04g11820	AesA05g12710	AesB01g01190	AesB13g02350	AesA10g13590	AesA18g02480	AesA12g06870	AesA10g02340
AesA06g07980	AesA05g13480	AesA04g11070	AesA05g05510	AesA04g07250	AesA04g08250	AesA08g21940	AesA12g01870	AesA05g07810	AesA07g01880	AesA04g11830	AesA05g12760	AesB01g01620	AesB13g02730	AesA10g13610	AesA18g02850	AesA12g07160	AesA10g02390
AesA06g07990	AesA05g13550	AesA04g11080	AesA05g05560	AesA04g07290	AesA04g08260	AesA08g22040	AesA12g01950	AesA05g07870	AesA07g01890	AesA04g11890	AesA05g12790	AesB01g02160	AesB13g03140	AesA10g13640	AesA18g03310	AesA12g07200	AesA10g03010
AesA06g08000	AesA05g13570	AesA04g11090	AesA05g05990	AesA04g07300	AesA04g08270	AesA08g22050	AesA12g01960	AesA05g07950	AesA07g01910	AesA04g11920	AesA05g12830	AesB01g02380	AesB13g03290	AesA10g13840	AesA18g03330	AesA12g07280	AesA10g03160
AesA06g08080	AesA05g13630	AesA04g11100	AesA05g06100	AesA04g07350	AesA04g08330	AesA08g22070	AesA12g02320	AesA05g08070	AesA07g02060	AesA04g11990	AesA05g12900	AesB01g03820	AesB13g03830	AesA10g13930	AesA18g03910	AesA12g07560	AesA10g03240
AesA06g08270	AesA05g13650	AesA04g11130	AesA05g06180	AesA04g07370	AesA04g08420	AesA08g22470	AesA12g02550	AesA05g08140	AesA07g02080	AesA04g12000	AesA05g12970	AesB01g04560	AesB13g04590	AesA11g00090	AesA18g04280	AesA12g07580	AesA10g03300
AesA06g08310	AesA05g13840	AesA04g11140	AesA05g06190	AesA04g07410	AesA04g08430	AesA08g22640	AesA12g02610	AesA05g08180	AesA07g02210	AesA04g12020	AesA05g12980	AesB01g05830	AesB13g04750	AesA11g00100	AesA18g04290	AesA12g07740	AesA10g03890
AesA06g08330	AesA05g13870	AesA04g11200	AesA05g06200	AesA04g07490	AesA04g08550	AesA08g22650	AesA12g02640	AesA05g08380	AesA07g02330	AesA04g12040	AesA05g13110	AesB01g06100	AesB13g05280	AesA11g00180	AesA18g04620	AesA12g07800	AesA10g03960
AesA06g08410	AesA05g14110	AesA04g11330	AesA05g06230	AesA04g07500	AesA04g08690	AesA08g22740	AesA12g02740	AesA05g08420	AesA07g02350	AesA04g12100	AesA05g13160	AesB01g06540	AesB13g05310	AesA11g00500	AesA18g04720	AesA12g08060	AesA10g04190
AesA06g08550	AesA05g14180	AesA04g11410	AesA05g06240	AesA04g07510	AesA04g08700	AesA08g22790	AesA12g02770	AesA05g08450	AesA07g02370	AesA04g12140	AesA05g13190	AesB01g06610	AesB13g06620	AesA11g00760	AesA18g04750	AesA12g08080	AesA10g04210
AesA06g08580	AesA05g14190	AesA04g11420	AesA05g06380	AesA04g07550	AesA04g08710	AesA08g22800	AesA12g02850	AesA05g08510	AesA07g02380	AesA04g12150	AesA05g13200	AesB01g06680	AesB13g07130	AesA11g00840	AesA18g04830	AesA12g08160	AesA10g04240
AesA06g08600	AesA05g14320	AesA04g11470	AesA05g06490	AesA04g07730	AesA04g08730	AesA08g22810	AesA12g02860	AesA05g08520	AesA07g02420	AesA04g12160	AesA05g13250	AesB01g07820	AesB13g07650	AesA11g01160	AesA18g05040	AesA12g08180	AesA10g04420
AesA06g08650	AesA05g14340	AesA04g11560	AesA05g06500	AesA04g07830	AesA04g08740	AesA08g22840	AesA12g02880	AesA05g08720	AesA07g02460	AesA04g12190	AesA05g13360	AesB01g07880	AesB13g08580	AesA11g01470	AesA18g05290	AesA12g08320	AesA10g04440
AesA06g08690	AesA05g14370	AesA04g11670	AesA05g06530	AesA04g07880	AesA04g08800	AesA08g23010	AesA12g02990	AesA05g08760	AesA07g02550	AesA04g12210	AesA05g13380	AesB01g07970	AesB13g08640	AesA11g01570	AesA18g06360	AesA12g08330	AesA10g04510
AesA06g08860	AesA05g14420	AesA04g11690	AesA05g06570	AesA04g08030	AesA04g08870	AesA09g00020	AesA12g03150	AesA05g08850	AesA07g02670	AesA04g12230	AesA05g13570	AesB01g09060	AesB13g10190	AesA11g01630	AesA18g06520	AesA12g08380	AesA10g04730
AesA06g08950	AesA05g14450	AesA04g11710	AesA05g06620	AesA04g08060	AesA04g08900	AesA09g00030	AesA12g03190	AesA05g08960	AesA07g02700	AesA04g12260	AesA05g13580	AesB01g10410	AesB13g10320	AesA11g01690	AesA18g06570	AesA12g09380	AesA10g04880
AesA06g09070	AesA05g14600	AesA04g11800	AesA05g06670	AesA04g08130	AesA04g08920	AesA09g00040	AesA12g03350	AesA05g09000	AesA07g02760	AesA04g12280	AesA05g13650	AesB01g10890	AesB13g11030	AesA11g01730	AesA18g06720	AesA12g09390	AesA10g05040
AesA06g09110	AesA05g14700	AesA04g11810	AesA05g06760	AesA04g08230	AesA04g08930	AesA09g00060	AesA12g03590	AesA05g09010	AesA07g02960	AesA04g12300	AesA05g13860	AesB01g10900	AesB13g11270	AesA11g01800	AesA18g06880	AesA12g09400	AesA10g05090
AesA06g09130	AesA05g14740	AesA04g11820	AesA05g06830	AesA04g08290	AesA04g08960	AesA09g00430	AesA12g03790	AesA05g09060	AesA07g03100	AesA04g12310	AesA05g13910	AesB02g00200	AesB14g01800	AesA11g01840	AesA18g06910	AesA12g09460	AesA10g05100
AesA06g09160	AesA05g14860	AesA04g11830	AesA05g06950	AesA04g08300	AesA04g09000	AesA09g01100	AesA12g03900	AesA05g09090	AesA07g03120	AesA04g12440	AesA05g14060	AesB02g00580	AesB14g02350	AesA11g01870	AesA18g07030	AesA12g09530	AesA10g05290
AesA06g09180	AesA05g14870	AesA04g11890	AesA05g06970	AesA04g08380	AesA04g09130	AesA09g01420	AesA12g04280	AesA05g09210	AesA07g03130	AesA04g12480	AesA05g14150	AesB02g00730	AesB14g02430	AesA11g01930	AesA18g07040	AesA12g09630	AesA10g05550
AesA06g09220	AesA05g14880	AesA04g11920	AesA05g07030	AesA04g08390	AesA04g09170	AesA09g01500	AesA12g04340	AesA05g09340	AesA07g03370	AesA04g12610	AesA05g14190	AesB02g01050	AesB14g03720	AesA11g01990	AesA18g07300	AesA12g10030	AesA10g05600
AesA06g09240	AesA05g14970	AesA04g11990	AesA05g07110	AesA04g08440	AesA04g09210	AesA09g01650	AesA12g04450	AesA05g09350	AesA07g03380	AesA04g12760	AesA05g14210	AesB02g01230	AesB14g06380	AesA11g02060	AesA18g07350	AesA12g10060	AesA10g05740
AesA06g09310	AesA05g15050	AesA04g12000	AesA05g07120	AesA04g08460	AesA04g09240	AesA09g01720	AesA12g04600	AesA05g09430	AesA07g03470	AesA04g12810	AesA05g14290	AesB02g01270	AesB14g06460	AesA11g02370	AesA18g07540	AesA12g10100	AesA10g05800
AesA06g09370	AesA06g00130	AesA04g12040	AesA05g07150	AesA04g08470	AesA04g09330	AesA09g02060	AesA12g04650	AesA05g09440	AesA07g03660	AesA04g12830	AesA05g14370	AesB02g01280	AesB14g09530	AesA11g02480	AesA18g07590	AesA12g10120	AesA10g05820
AesA06g09380	AesA06g00160	AesA04g12100	AesA05g07210	AesA04g08480	AesA04g09370	AesA09g02070	AesA12g04840	AesA05g09450	AesA07g03720	AesA04g12840	AesA05g14450	AesB02g01800	AesB14g10030	AesA11g02520	AesA18g07870	AesA12g10170	AesA10g05960
AesA06g09450	AesA06g00350	AesA04g12140	AesA05g07300	AesA04g08530	AesA04g09410	AesA09g02100	AesA12g05160	AesA05g09510	AesA07g03760	AesA04g12870	AesA05g14470	AesB02g01990	AesB14g10190	AesA11g02540	AesA18g07880	AesA12g10490	AesA10g06010
AesA06g09480	AesA06g00410	AesA04g12160	AesA05g07310	AesA04g08540	AesA04g09620	AesA09g02720	AesA12g05340	AesA05g09520	AesA07g03790	AesA04g12980	AesA05g14490	AesB02g02130	AesB14g10850	AesA11g02790	AesA18g08010	AesA12g10510	AesA10g06130
AesA06g09510	AesA06g00470	AesA04g12190	AesA05g07370	AesA04g08560	AesA04g09650	AesA09g02760	AesA12g05410	AesA05g09530	AesA07g03800	AesA04g13070	AesA05g14540	AesB02g02550	AesB14g11250	AesA11g02820	AesA18g08060	AesA12g10820	AesA10g06230
AesA06g09550	AesA06g00480	AesA04g12210	AesA05g07400	AesA04g08570	AesA04g09670	AesA09g03600	AesA12g05430	AesA05g09540	AesA07g03810	AesA04g13110	AesA05g14550	AesB02g02780	AesB14g11370	AesA11g03370	AesA18g08350	AesA12g10860	AesA10g06440
AesA06g09620	AesA06g00490	AesA04g12230	AesA05g07420	AesA04g08580	AesA04g09690	AesA09g03640	AesA12g05500	AesA05g09710	AesA07g03840	AesA04g13130	AesA05g14560	AesB02g03200	AesB14g12010	AesA11g03550	AesA18g08380	AesA12g11050	AesA10g06750
AesA06g09630	AesA06g00600	AesA04g12260	AesA05g07430	AesA04g08590	AesA04g09710	AesA09g03750	AesA12g05580	AesA05g09720	AesA07g03940	AesA04g13140	AesA05g14580	AesB02g03370	AesB14g12100	AesA11g03880	AesA18g08430	AesA12g11070	AesA10g06990
AesA06g09670	AesA06g00630	AesA04g12280	AesA05g07440	AesA04g08680	AesA04g09830	AesA09g03830	AesA12g05750	AesA05g09730	AesA07g04070	AesA04g13150	AesA05g14700	AesB02g03490	AesB14g13430	AesA11g03990	AesA18g08450	AesA12g11090	AesA10g07000
AesA06g09680	AesA06g00740	AesA04g12300	AesA05g07490	AesA04g08750	AesA04g09840	AesA09g03880	AesA12g06050	AesA05g09750	AesA07g04230	AesA04g13160	AesA05g14710	AesB02g03610	AesB15g00630	AesA11g04970	AesA18g08610	AesA12g11170	AesA10g07350
AesA06g09690	AesA06g00790	AesA04g12310	AesA05g07560	AesA04g08790	AesA04g09850	AesA09g03900	AesA12g06080	AesA05g09800	AesA07g04260	AesA04g13190	AesA05g14730	AesB02g03640	AesB15g00840	AesA11g05070	AesA18g08680	AesA12g11250	AesA10g07710
AesA06g09760	AesA06g00850	AesA04g12440	AesA05g07600	AesA04g08850	AesA04g10050	AesA09g03920	AesA12g06130	AesA05g09810	AesA07g04290	AesA04g13210	AesA05g14800	AesB02g05060	AesB15g01110	AesA11g05100	AesA18g08720	AesA12g11300	AesA10g08060
AesA06g09790	AesA06g00890	AesA04g12480	AesA05g07610	AesA04g08910	AesA04g10060	AesA09g04320	AesA12g06480	AesA05g09830	AesA07g04450	AesA04g13220	AesA05g14860	AesB02g05270	AesB15g01270	AesA11g05110	AesA18g09210	AesA12g11330	AesA10g08120
AesA06g09810	AesA06g00950	AesA04g12660	AesA05g07910	AesA04g08970	AesA04g10230	AesA09g04450	AesA12g06530	AesA05g09840	AesA07g04470	AesA04g13230	AesA05g14900	AesB02g05410	AesB15g02260	AesA11g05130	AesA18g09730	AesA12g11350	AesA10g08230
AesA06g09820	AesA06g00960	AesA04g12760	AesA05g07980	AesA04g09060	AesA04g10300	AesA09g04540	AesA12g06540	AesA05g09870	AesA07g04500	AesA04g13360	AesA05g14950	AesB02g05490	AesB15g03290	AesA11g05160	AesA18g10020	AesA12g11420	AesA10g08260
AesA06g09830	AesA06g01040	AesA04g12770	AesA05g07990	AesA04g09080	AesA04g10330	AesA09g04640	AesA12g06830	AesA05g09890	AesA07g04510	AesA04g13570	AesA05g14960	AesB02g05660	AesB15g03810	AesA11g05190	AesA18g10170	AesA12g11480	AesA10g08290
AesA06g09940	AesA06g01050	AesA04g12810	AesA05g08020	AesA04g09090	AesA04g10340	AesA09g04740	AesA12g06900	AesA05g09950	AesA07g04530	AesA04g13600	AesA05g14970	AesB02g06190	AesB15g04890	AesA11g05260	AesA18g10540	AesA12g11680	AesA10g08390
AesA06g09950	AesA06g01140	AesA04g12830	AesA05g08030	AesA04g09100	AesA04g10390	AesA09g04750	AesA12g06990	AesA05g10080	AesA07g04550	AesA04g13610	AesA05g15050	AesB02g06330	AesB15g05450	AesA11g05900	AesA18g10850	AesA12g12220	AesA10g08420
AesA06g10000	AesA06g01150	AesA04g12840	AesA05g08050	AesA04g09150	AesA04g10400	AesA09g04830	AesA12g07180	AesA05g10130	AesA07g04700	AesA04g13650	AesA05g15110	AesB02g06900	AesB15g07340	AesA11g05910	AesA18g10940	AesA12g12230	AesA10g08430
AesA06g10050	AesA06g01170	AesA04g12850	AesA05g08110	AesA04g09160	AesA04g10440	AesA09g04840	AesA12g07380	AesA05g10310	AesA07g04770	AesA04g13660	AesA05g15160	AesB02g06980	AesB15g07350	AesA11g05960	AesA18g11360	AesA12g12250	AesA10g08460
AesA06g10060	AesA06g01180	AesA04g12980	AesA05g08190	AesA04g09180	AesA04g10740	AesA09g04880	AesA12g07510	AesA05g10320	AesA07g05030	AesA04g13680	AesA05g15230	AesB02g07020	AesB15g07380	AesA11g06050	AesA18g11420	AesA12g12410	AesA10g08810
AesA06g10070	AesA06g01230	AesA04g13110	AesA05g08200	AesA04g09270	AesA04g10750	AesA09g04910	AesA12g07660	AesA05g10430	AesA07g05450	AesA04g13690	AesA05g15270	AesB02g07800	AesB15g07960	AesA11g06430	AesA18g11560	AesA12g13050	AesA10g09030
AesA06g10080	AesA06g01250	AesA04g13130	AesA05g08230	AesA04g09320	AesA04g10820	AesA09g04930	AesA12g07670	AesA05g10440	AesA07g05540	AesA04g13700	AesA06g00160	AesB02g07920	AesB15g10800	AesA11g06440	AesA18g12490	AesA12g13090	AesA10g09140
AesA06g10220	AesA06g01270	AesA04g13140	AesA05g08260	AesA04g09360	AesA04g10860	AesA09g05280	AesA12g07720	AesA05g10450	AesA07g05640	AesA04g13750	AesA06g00350	AesB02g08620	AesB15g12150	AesA11g06580	AesA18g12550	AesA12g13100	AesA10g09270
AesA06g10240	AesA06g01290	AesA04g13150	AesA05g08280	AesA04g09400	AesA04g10870	AesA09g05540	AesA12g07790	AesA05g10460	AesA07g05970	AesA04g13780	AesA06g00410	AesB02g08850	AesB15g13240	AesA11g06750	AesA18g13000	AesA12g13130	AesA10g09280
AesA06g10310	AesA06g01360	AesA04g13160	AesA05g08490	AesA04g09420	AesA04g10890	AesA09g05570	AesA12g08320	AesA05g10470	AesA07g06120	AesA04g13830	AesA06g00420	AesB02g08970	AesB15g13390	AesA11g06800	AesA18g13120	AesA12g13570	AesA10g09290
AesA06g10320	AesA06g01490	AesA04g13190	AesA05g08570	AesA04g09430	AesA04g10900	AesA09g05730	AesA12g08370	AesA05g10490	AesA07g06170	AesA04g13840	AesA06g00430	AesB02g09500	AesB15g15580	AesA11g06890	AesA18g13260	AesA12g13740	AesA10g09310
AesA06g10460	AesA06g01510	AesA04g13210	AesA05g08600	AesA04g09460	AesA04g10970	AesA09g05770	AesA12g09820	AesA05g10580	AesA07g06420	AesA04g13850	AesA06g00470	AesB02g09760	AesB16g00090	AesA11g06900	AesA18g13270	AesA12g14470	AesA10g09390
AesA06g10510	AesA06g01580	AesA04g13220	AesA05g08610	AesA04g09510	AesA04g11110	AesA09g05830	AesA12g10120	AesA05g10590	AesA07g06550	AesA04g13890	AesA06g00480	AesB02g12620	AesB16g02150	AesA11g07070	AesA18g13400	AesA12g14560	AesA10g09420
AesA06g10620	AesA06g01650	AesA04g13230	AesA05g08670	AesA04g09520	AesA04g11210	AesA09g06200	AesA12g10150	AesA05g10620	AesA07g06560	AesA04g13930	AesA06g00490	AesB03g00280	AesB16g02160	AesA11g07180	AesA18g13490	AesA12g14990	AesA10g09460
AesA06g10630	AesA06g01700	AesA04g13570	AesA05g08680	AesA04g09540	AesA04g11290	AesA09g06760	AesA12g10350	AesA05g10690	AesA07g06670	AesA04g13940	AesA06g00630	AesB03g00850	AesB16g02310	AesA11g07250	AesA18g13530	AesA12g15020	AesA10g09480
AesA06g10720	AesA06g01730	AesA04g13600	AesA05g08780	AesA04g09560	AesA04g11340	AesA09g06860	AesA12g10490	AesA05g10770	AesA07g06730	AesA04g14140	AesA06g00710	AesB03g01150	AesB16g02610	AesA11g07280	AesA18g13900	AesA12g15160	AesA10g09520
AesA06g10750	AesA06g01790	AesA04g13610	AesA05g08800	AesA04g09590	AesA04g11460	AesA09g06960	AesA12g10550	AesA05g10780	AesA07g06970	AesA04g14150	AesA06g00730	AesB03g01330	AesB16g02860	AesA11g07340	AesA18g13920	AesA12g15170	AesA10g09570
AesA06g10910	AesA06g01800	AesA04g13650	AesA05g08820	AesA04g09610	AesA04g11490	AesA09g06980	AesA12g10670	AesA05g10790	AesA07g06990	AesA04g14160	AesA06g00750	AesB03g01420	AesB16g05960	AesA11g07360	AesA18g14020	AesA12g15190	AesA10g09580
AesA06g10920	AesA06g01890	AesA04g13680	AesA05g08860	AesA04g09630	AesA04g11500	AesA09g07080	AesA12g10790	AesA05g10800	AesA07g07010	AesA04g14230	AesA06g00850	AesB03g01760	AesB16g06710	AesA11g07690	AesA18g14270	AesA12g15260	AesA10g09830
AesA06g10970	AesA06g01920	AesA04g13700	AesA05g08890	AesA04g09640	AesA04g11530	AesA09g07220	AesA12g10800	AesA05g10820	AesA07g07110	AesA04g14240	AesA06g00950	AesB03g01880	AesB16g07510	AesA11g07760	AesA18g14440	AesA12g15400	AesA10g09890
AesA06g11200	AesA06g01930	AesA04g13780	AesA05g08900	AesA04g09730	AesA04g11540	AesA09g07330	AesA12g10960	AesA05g10830	AesA07g07130	AesA04g14250	AesA06g01010	AesB03g02600	AesB16g07630	AesA11g07780	AesA18g14630	AesA12g15560	AesA10g09900
AesA06g11280	AesA06g02020	AesA04g13830	AesA05g08910	AesA04g09740	AesA04g11780	AesA09g07360	AesA12g10980	AesA05g10840	AesA07g07150	AesA04g14300	AesA06g01030	AesB03g03240	AesB16g08070	AesA11g07830	AesA18g14740	AesA12g15960	AesA10g09920
AesA06g11290	AesA06g02070	AesA04g13840	AesA05g08920	AesA04g09760	AesA04g11790	AesA09g07400	AesA12g11250	AesA05g10880	AesA07g07200	AesA04g14310	AesA06g01040	AesB03g03510	AesB16g08670	AesA11g08140	AesA18g14830	AesA12g16130	AesA10g10180
AesA06g11320	AesA06g02080	AesA04g13850	AesA05g09110	AesA04g09770	AesA04g11850	AesA09g07510	AesA12g11360	AesA05g10890	AesA07g07410	AesA04g14390	AesA06g01230	AesB03g04060	AesB16g08960	AesA11g08190	AesA18g14860	AesA12g16400	AesA10g10220
AesA06g11380	AesA06g02160	AesA04g13890	AesA05g09170	AesA04g09780	AesA04g11900	AesA09g07560	AesA12g11590	AesA05g10900	AesA07g07530	AesA04g14400	AesA06g01250	AesB03g04230	AesB16g10740	AesA11g08240	AesA18g14990	AesA12g16460	AesA10g10300
AesA06g11390	AesA06g02190	AesA04g13930	AesA05g09280	AesA04g09860	AesA04g11940	AesA09g07600	AesA12g11600	AesA05g10910	AesA07g07550	AesA04g14440	AesA06g01290	AesB03g04280	AesB16g11320	AesA11g08340	AesA18g15010	AesA12g16470	AesA10g10830
AesA06g11470	AesA06g02220	AesA04g13940	AesA05g09310	AesA04g09900	AesA04g11980	AesA09g07640	AesA12g11780	AesA05g10940	AesA07g07580	AesA04g14450	AesA06g01350	AesB03g04330	AesB16g13200	AesA11g08370	AesA18g15040	AesA12g16510	AesA10g11090
AesA06g11540	AesA06g02250	AesA04g14090	AesA05g09320	AesA04g09910	AesA04g12060	AesA09g07680	AesA12g11800	AesA05g10950	AesA07g07600	AesA04g14460	AesA06g01360	AesB03g04390	AesB17g00700	AesA11g08410	AesA18g15120	AesA12g16520	AesA10g11130
AesA06g11580	AesA06g02410	AesA04g14140	AesA05g09330	AesA04g09940	AesA04g12090	AesA09g07720	AesA12g11820	AesA05g10990	AesA07g07690	AesA04g14470	AesA06g01460	AesB03g04420	AesB17g01260	AesA11g08760	AesA18g15220	AesA12g16610	AesA10g11150
AesA06g11660	AesA06g02470	AesA04g14150	AesA05g09360	AesA04g09950	AesA04g12120	AesA09g08020	AesA12g12100	AesA05g11020	AesA07g07710	AesA04g14480	AesA06g01610	AesB03g05080	AesB17g01940	AesA11g08780	AesA18g15230	AesA12g16660	AesA10g11540
AesA06g11680	AesA06g02560	AesA04g14160	AesA05g09370	AesA04g09980	AesA04g12130	AesA09g08030	AesA12g12230	AesA05g11030	AesA07g07960	AesA04g14600	AesA06g01630	AesB03g05230	AesB17g02200	AesA11g09540	AesA18g15260	AesA12g16780	AesA10g11960
AesA06g11700	AesA06g02600	AesA04g14170	AesA05g09390	AesA04g09990	AesA04g12180	AesA09g08080	AesA12g12300	AesA05g11080	AesA07g08140	AesA04g14680	AesA06g01650	AesB03g06270	AesB17g02230	AesA11g09580	AesA18g15470	AesA12g17020	AesA10g12170
AesA06g11710	AesA06g02620	AesA04g14230	AesA05g09400	AesA04g10020	AesA04g12240	AesA09g08110	AesA12g12450	AesA05g11190	AesA07g08160	AesA04g14700	AesA06g01680	AesB03g06960	AesB17g03070	AesA11g09610	AesA18g15510	AesA12g17320	AesA10g12280
AesA06g11760	AesA06g02690	AesA04g14250	AesA05g09480	AesA04g10040	AesA04g12290	AesA09g08270	AesA12g12490	AesA05g11200	AesA07g08220	AesA04g14850	AesA06g01700	AesB03g07370	AesB17g03420	AesA11g09970	AesA18g16160	AesA12g17550	AesA10g12340
AesA06g11800	AesA06g02730	AesA04g14300	AesA05g09500	AesA04g10080	AesA04g12340	AesA09g08280	AesA12g12720	AesA05g11210	AesA07g08250	AesA04g14900	AesA06g01790	AesB03g07430	AesB17g03430	AesA11g10140	AesA18g16200	AesA12g17590	AesA10g12390
AesA06g11860	AesA06g02870	AesA04g14400	AesA05g09670	AesA04g10100	AesA04g12360	AesA09g08290	AesA12g12800	AesA05g11250	AesA07g08340	AesA04g14990	AesA06g01800	AesB03g07770	AesB17g03480	AesA11g10290	AesA18g16360	AesA12g17900	AesA10g12520
AesA06g11880	AesA06g02930	AesA04g14440	AesA05g09680	AesA04g10120	AesA04g12390	AesA09g08380	AesA12g12880	AesA05g11290	AesA07g08500	AesA04g15000	AesA06g01890	AesB03g07970	AesB17g03490	AesA11g10400	AesA18g16390	AesA12g18060	AesA10g12830
AesA06g11890	AesA06g02940	AesA04g14450	AesA05g09910	AesA04g10140	AesA04g12430	AesA09g08420	AesA12g13100	AesA05g11310	AesA07g08740	AesA04g15040	AesA06g01920	AesB03g08030	AesB17g03680	AesA11g10560	AesA18g16420	AesA12g18270	AesA10g12850
AesA06g11900	AesA06g03270	AesA04g14470	AesA05g09960	AesA04g10150	AesA04g12450	AesA09g08540	AesA12g13190	AesA05g11340	AesA07g08810	AesA04g15050	AesA06g01930	AesB03g08820	AesB17g04000	AesA11g10890	AesA18g16590	AesA12g18440	AesA10g12860
AesA06g11920	AesA06g03440	AesA04g14480	AesA05g09970	AesA04g10160	AesA04g12490	AesA09g08620	AesA12g13230	AesA05g11370	AesA07g08830	AesA04g15080	AesA06g01980	AesB03g09240	AesB17g04750	AesA11g10960	AesA18g16660	AesA12g18900	AesA10g12960
AesA06g12100	AesA06g03450	AesA04g14510	AesA05g09980	AesA04g10170	AesA04g12510	AesA09g08630	AesA12g13410	AesA05g11380	AesA07g08950	AesA04g15110	AesA06g02020	AesB03g09570	AesB17g06130	AesA11g11020	AesA18g16750	AesA12g18950	AesA10g12970
AesA06g12290	AesA06g03470	AesA04g14600	AesA05g10020	AesA04g10240	AesA04g12530	AesA09g08690	AesA12g13510	AesA05g11400	AesA07g09020	AesA04g15130	AesA06g02040	AesB03g09830	AesB17g06260	AesA11g11130	AesA18g16890	AesA12g18970	AesA10g12990
AesA06g12310	AesA06g03550	AesA04g14630	AesA05g10070	AesA04g10250	AesA04g12540	AesA09g08700	AesA12g13530	AesA05g11430	AesA07g09080	AesA04g15230	AesA06g02070	AesB03g09960	AesB17g06360	AesA11g11250	AesA18g17020	AesA12g19100	AesA10g13100
AesA06g12480	AesA06g03670	AesA04g14660	AesA05g10110	AesA04g10290	AesA04g12560	AesA09g08710	AesA12g13540	AesA05g11540	AesA07g09090	AesA04g15310	AesA06g02080	AesB03g10710	AesB17g06990	AesA11g11280	AesA18g17080	AesA12g19210	AesA10g13250
AesA06g12610	AesA06g03720	AesA04g14670	AesA05g10120	AesA04g10470	AesA04g12580	AesA09g08790	AesA12g13600	AesA05g11560	AesA07g09110	AesA04g15350	AesA06g02090	AesB03g11130	AesB17g10320	AesA11g11330	AesA18g17180	AesA12g19250	AesA10g13260
AesA06g12720	AesA06g03730	AesA04g14680	AesA05g10150	AesA04g10520	AesA04g12600	AesA09g08800	AesA12g13630	AesA05g11610	AesA07g09170	AesA04g15360	AesA06g02220	AesB03g11270	AesB17g10330	AesA11g11340	AesA18g17200	AesA12g19290	AesA10g13770
AesA06g12970	AesA06g03740	AesA04g14700	AesA05g10210	AesA04g10530	AesA04g12620	AesA09g08810	AesA12g13660	AesA05g11700	AesA07g09250	AesA04g15400	AesA06g02250	AesB03g11570	AesB17g10620	AesA11g11350	AesA18g17370	AesA12g19620	AesA10g13780
AesA06g13060	AesA06g03830	AesA04g14850	AesA05g10220	AesA04g10540	AesA04g12630	AesA09g08880	AesA12g13690	AesA05g11720	AesA07g09280	AesA04g15420	AesA06g02410	AesB03g12080	AesB18g00090	AesA11g11820	AesA18g17380	AesA12g19630	AesA10g14130
AesA06g13110	AesA06g03840	AesA04g14900	AesA05g10250	AesA04g10560	AesA04g12640	AesA09g08930	AesA12g13770	AesA05g11800	AesA07g09380	AesA04g15510	AesA06g02470	AesB03g12840	AesB18g00110	AesA11g11840	AesA18g17410	AesA12g19750	AesA11g00080
AesA06g13300	AesA06g03870	AesA04g14990	AesA05g10290	AesA04g10570	AesA04g12860	AesA09g08980	AesA12g13950	AesA05g11890	AesA07g09410	AesA04g15540	AesA06g02490	AesB03g13380	AesB18g00180	AesA11g11900	AesA18g17510	AesA12g20500	AesA11g00390
AesA06g13340	AesA06g04030	AesA04g15000	AesA05g10380	AesA04g10610	AesA04g12880	AesA09g09240	AesA12g14000	AesA05g11910	AesA07g09460	AesA04g15580	AesA06g02560	AesB03g13600	AesB18g00540	AesA11g12100	AesA18g17670	AesA12g20550	AesA11g00420
AesA06g13420	AesA06g04040	AesA04g15020	AesA05g10390	AesA04g10650	AesA04g12960	AesA09g09250	AesA12g14040	AesA05g11960	AesA07g09600	AesA04g15610	AesA06g02690	AesB03g14220	AesB18g00640	AesA11g12110	AesA18g17750	AesA12g20690	AesA11g00670
AesA06g13430	AesA06g04290	AesA04g15040	AesA05g10420	AesA04g10660	AesA04g12970	AesA09g09260	AesA12g14050	AesA05g11970	AesA07g09650	AesA04g15680	AesA06g02710	AesB03g15020	AesB18g00700	AesA11g12170	AesA18g17760	AesA12g20950	AesA11g00710
AesA06g13440	AesA06g04310	AesA04g15050	AesA05g10540	AesA04g10670	AesA04g13000	AesA09g09280	AesA12g14080	AesA05g11980	AesA07g09690	AesA04g15710	AesA06g02870	AesB03g15470	AesB18g00710	AesA11g12310	AesA18g17860	AesA12g21220	AesA11g00880
AesA06g13540	AesA06g04320	AesA04g15080	AesA05g10550	AesA04g10690	AesA04g13020	AesA09g09340	AesA12g14110	AesA05g11990	AesA07g09710	AesA05g00060	AesA06g02940	AesB04g00050	AesB18g00810	AesA11g12590	AesA18g18470	AesA12g21700	AesA11g00900
AesA06g13550	AesA06g04370	AesA04g15110	AesA05g10560	AesA04g10700	AesA04g13170	AesA09g09390	AesA12g14200	AesA05g12000	AesA07g09800	AesA05g00150	AesA06g03170	AesB04g00360	AesB18g00830	AesA11g12710	AesA18g18650	AesA12g22010	AesA11g00930
AesA06g13610	AesA06g04390	AesA04g15130	AesA05g10570	AesA04g10710	AesA04g13200	AesA09g09560	AesA12g14370	AesA05g12010	AesA07g09910	AesA05g00170	AesA06g03360	AesB04g00790	AesB18g00960	AesA11g13040	AesA18g18750	AesA12g22070	AesA11g01020
AesA06g13660	AesA06g04410	AesA04g15180	AesA05g10640	AesA04g10720	AesA04g13250	AesA09g09700	AesA12g14480	AesA05g12080	AesA07g09990	AesA05g00180	AesA06g03440	AesB04g00820	AesB18g01300	AesA11g13090	AesA18g18870	AesA12g22110	AesA11g01090
AesA06g13720	AesA06g04440	AesA04g15230	AesA05g10750	AesA04g10850	AesA04g13280	AesA09g09870	AesA12g14500	AesA05g12100	AesA07g10020	AesA05g00240	AesA06g03450	AesB04g01390	AesB18g01340	AesA11g13110	AesA18g18930	AesA12g22750	AesA11g01500
AesA06g13970	AesA06g04470	AesA04g15250	AesA05g10870	AesA04g10920	AesA04g13330	AesA09g09940	AesA12g14510	AesA05g12160	AesA07g10060	AesA05g00300	AesA06g03520	AesB04g01460	AesB18g01420	AesA11g13130	AesA18g18980	AesA12g23150	AesA11g01580
AesA06g14020	AesA06g04520	AesA04g15270	AesA05g10920	AesA04g10960	AesA04g13410	AesA09g10010	AesA12g14520	AesA05g12270	AesA07g10120	AesA05g00310	AesA06g03530	AesB04g01550	AesB18g01890	AesA11g13240	AesA18g18990	AesA12g23190	AesA11g01640
AesA06g14090	AesA06g04600	AesA04g15310	AesA05g10960	AesA04g10990	AesA04g13420	AesA09g10020	AesA12g14550	AesA05g12280	AesA07g10130	AesA05g00320	AesA06g03580	AesB04g01820	AesB18g01900	AesA11g13270	AesA18g19000	AesA12g23330	AesA11g01780
AesA06g14160	AesA06g04660	AesA04g15360	AesA05g11050	AesA04g11000	AesA04g13440	AesA09g10030	AesA12g14580	AesA05g12290	AesA07g10150	AesA05g00340	AesA06g03590	AesB04g02300	AesB18g01910	AesA11g13280	AesA18g19210	AesA12g23340	AesA11g01850
AesA06g14190	AesA06g04700	AesA04g15370	AesA05g11060	AesA04g11020	AesA04g13450	AesA09g10040	AesA12g15160	AesA05g12300	AesA07g10220	AesA05g00360	AesA06g03820	AesB04g03990	AesB18g02280	AesA11g13300	AesA18g19690	AesA12g23360	AesA11g01880
AesA06g14260	AesA06g04790	AesA04g15400	AesA05g11090	AesA04g11030	AesA04g13460	AesA09g10050	AesA12g15330	AesA05g12310	AesA07g10230	AesA05g00380	AesA06g03830	AesB04g07490	AesB18g02400	AesA12g00500	AesA18g19720	AesA12g23420	AesA11g02140
AesA06g14280	AesA06g05270	AesA04g15410	AesA05g11160	AesA04g11060	AesA04g13470	AesA09g10100	AesA12g15350	AesA05g12350	AesA07g10260	AesA05g00400	AesA06g03840	AesB04g08780	AesB18g02460	AesA12g00750	AesA18g19790	AesA13g00070	AesA11g02260
AesA06g14290	AesA06g05350	AesA04g15420	AesA05g11170	AesA04g11070	AesA04g13490	AesA09g10130	AesA12g15370	AesA05g12360	AesA07g10270	AesA05g00410	AesA06g03880	AesB04g08790	AesB18g02680	AesA12g00870	AesA18g20120	AesA13g00530	AesA11g02300
AesA06g14490	AesA06g05490	AesA04g15510	AesA05g11180	AesA04g11080	AesA04g13500	AesA09g10250	AesA12g15400	AesA05g12370	AesA07g10490	AesA05g00420	AesA06g04030	AesB04g09320	AesB18g02700	AesA12g01060	AesA18g20260	AesA13g00730	AesA11g02340
AesA06g14500	AesA06g05710	AesA04g15580	AesA05g11350	AesA04g11090	AesA04g13530	AesA10g00060	AesA12g15410	AesA05g12560	AesA07g10590	AesA05g00440	AesA06g04370	AesB04g09560	AesB18g02720	AesA12g01460	AesA18g20650	AesA13g00770	AesA11g02390
AesA06g14830	AesA06g05750	AesA04g15610	AesA05g11410	AesA04g11100	AesA04g13730	AesA10g00070	AesA12g15460	AesA05g12570	AesA07g10660	AesA05g00470	AesA06g04440	AesB04g10160	AesB18g02790	AesA12g01800	AesA18g20850	AesA13g00800	AesA11g02410
AesA06g14890	AesA06g05810	AesA04g15680	AesA05g11500	AesA04g11130	AesA04g13790	AesA10g00120	AesA12g15470	AesA05g12630	AesA07g10700	AesA05g00500	AesA06g04520	AesB04g10260	AesB18g02810	AesA12g01970	AesA18g21020	AesA13g00940	AesA11g02610
AesA06g14910	AesA06g05850	AesA04g15710	AesA05g11600	AesA04g11140	AesA04g13980	AesA10g00190	AesA12g15550	AesA05g12750	AesA07g10840	AesA05g00510	AesA06g04600	AesB04g10500	AesB18g02830	AesA12g01990	AesA18g21250	AesA13g00960	AesA11g02660
AesA06g15090	AesA06g05900	AesA05g00060	AesA05g11730	AesA04g11330	AesA04g13990	AesA10g00200	AesA12g15580	AesA05g12770	AesA07g10850	AesA05g00530	AesA06g04610	AesB04g12630	AesB18g02860	AesA12g02130	AesA18g21450	AesA13g01380	AesA11g02690
AesA06g15250	AesA06g05910	AesA05g00150	AesA05g11870	AesA04g11370	AesA04g14010	AesA10g00550	AesA12g15840	AesA05g12780	AesA07g10910	AesA05g00540	AesA06g04800	AesB04g13080	AesB18g02870	AesA12g02410	AesA18g21550	AesA13g01430	AesA11g02990
AesA06g15320	AesA06g05920	AesA05g00170	AesA05g11900	AesA04g11410	AesA04g14100	AesA10g00570	AesA12g16010	AesA05g12800	AesA07g10950	AesA05g00580	AesA06g05110	AesB04g13260	AesB18g02970	AesA12g02520	AesA18g21930	AesA13g01700	AesA11g03020
AesA06g15410	AesA06g06150	AesA05g00180	AesA05g12040	AesA04g11420	AesA04g14180	AesA10g00600	AesA12g16510	AesA05g12910	AesA07g11070	AesA05g00590	AesA06g05170	AesB04g13380	AesB18g03210	AesA12g02530	AesA19g00180	AesA13g02020	AesA11g03030
AesA06g15490	AesA06g06160	AesA05g00210	AesA05g12060	AesA04g11440	AesA04g14190	AesA10g00710	AesA12g16530	AesA05g12920	AesA07g11190	AesA05g00630	AesA06g05240	AesB04g13640	AesB18g03260	AesA12g03150	AesA19g00400	AesA13g02050	AesA11g03080
AesA06g15540	AesA06g06320	AesA05g00240	AesA05g12110	AesA04g11470	AesA04g14210	AesA10g00740	AesA12g16670	AesA05g12990	AesA07g11340	AesA05g00680	AesA06g05350	AesB04g13660	AesB18g03470	AesA12g03580	AesA19g01070	AesA13g02070	AesA11g03450
AesA06g15550	AesA06g06730	AesA05g00250	AesA05g12140	AesA04g11560	AesA04g14260	AesA10g00930	AesA12g16930	AesA05g13060	AesA07g11350	AesA05g00690	AesA06g05530	AesB04g14410	AesB18g03610	AesA12g03590	AesA19g01110	AesA13g02080	AesA11g03520
AesA06g15580	AesA06g06830	AesA05g00300	AesA05g12330	AesA04g11620	AesA04g14280	AesA10g01480	AesA12g16950	AesA05g13080	AesA07g11360	AesA05g00810	AesA06g05690	AesB04g14500	AesB18g03780	AesA12g03660	AesA19g01180	AesA13g02150	AesA11g03620
AesA06g15740	AesA06g06840	AesA05g00310	AesA05g12380	AesA04g11670	AesA04g14350	AesA10g01500	AesA12g16970	AesA05g13130	AesA07g11450	AesA05g00820	AesA06g05710	AesB05g00120	AesB18g04100	AesA12g03940	AesA19g01300	AesA13g02290	AesA11g03880
AesA06g15770	AesA06g06890	AesA05g00320	AesA05g12420	AesA04g11690	AesA04g14360	AesA10g01560	AesA12g17000	AesA05g13170	AesA07g11640	AesA05g00840	AesA06g05750	AesB05g00280	AesB18g04170	AesA12g03990	AesA19g01350	AesA13g02540	AesA11g04040
AesA06g15790	AesA06g06930	AesA05g00340	AesA05g12490	AesA04g11710	AesA04g14420	AesA10g01650	AesA12g17030	AesA05g13290	AesA07g11700	AesA05g00970	AesA06g05850	AesB05g00540	AesB18g04210	AesA12g04210	AesA19g01650	AesA13g02720	AesA11g04220
AesA06g15820	AesA06g06940	AesA05g00360	AesA05g12520	AesA04g11740	AesA04g14430	AesA10g01680	AesA12g17090	AesA05g13300	AesA07g11810	AesA05g00980	AesA06g05900	AesB05g00550	AesB18g04740	AesA12g04420	AesA19g01690	AesA13g02730	AesA11g04300
AesA06g15840	AesA06g07070	AesA05g00380	AesA05g12580	AesA04g11800	AesA04g14520	AesA10g01760	AesA12g17150	AesA05g13370	AesA07g12010	AesA05g01060	AesA06g05980	AesB05g01730	AesB18g04860	AesA12g04540	AesA19g02130	AesA13g02810	AesA11g04500
AesA06g15940	AesA06g07100	AesA05g00400	AesA05g12600	AesA04g11810	AesA04g14530	AesA10g01800	AesA12g17450	AesA05g13410	AesA07g12080	AesA05g01090	AesA06g06150	AesB05g02240	AesB18g05060	AesA12g04550	AesA19g02160	AesA13g02820	AesA11g04510
AesA06g15950	AesA06g07180	AesA05g00420	AesA05g12620	AesA04g11820	AesA04g14580	AesA10g02030	AesA12g17480	AesA05g13420	AesA07g12090	AesA05g01160	AesA06g06160	AesB05g02530	AesB18g05110	AesA12g05090	AesA19g02660	AesA13g03010	AesA11g04520
AesA07g00070	AesA06g07190	AesA05g00440	AesA05g12760	AesA04g11830	AesA04g14610	AesA10g02210	AesA12g17520	AesA05g13440	AesA07g12100	AesA05g01200	AesA06g06300	AesB05g02540	AesB18g05210	AesA12g05270	AesA19g03250	AesA13g03150	AesA11g04560
AesA07g00080	AesA06g07510	AesA05g00460	AesA05g12790	AesA04g11890	AesA04g14640	AesA10g02340	AesA12g17580	AesA05g13550	AesA07g12230	AesA05g01240	AesA06g06320	AesB05g03250	AesB18g05260	AesA12g05330	AesA19g03380	AesA13g03370	AesA11g04700
AesA07g00170	AesA06g07730	AesA05g00470	AesA05g12900	AesA04g11920	AesA04g14690	AesA10g02610	AesA12g17660	AesA05g13590	AesA07g12520	AesA05g01250	AesA06g06480	AesB05g03550	AesB18g05460	AesA12g05340	AesA19g03420	AesA13g03410	AesA11g04710
AesA07g00210	AesA06g07790	AesA05g00500	AesA05g12980	AesA04g11990	AesA04g14710	AesA10g02760	AesA12g17860	AesA05g13600	AesA07g12540	AesA05g01260	AesA06g06680	AesB05g03830	AesB18g05530	AesA12g05370	AesA19g03590	AesA13g03960	AesA11g04870
AesA07g00290	AesA06g07870	AesA05g00510	AesA05g13110	AesA04g12000	AesA04g14800	AesA10g02830	AesA12g17980	AesA05g13740	AesA07g12560	AesA05g01380	AesA06g06830	AesB05g06160	AesB18g05580	AesA12g05410	AesA19g04070	AesA13g04020	AesA11g05230
AesA07g00540	AesA06g07880	AesA05g00530	AesA05g13160	AesA04g12040	AesA04g14820	AesA10g02840	AesA12g18400	AesA05g13750	AesA07g12610	AesA05g01400	AesA06g06840	AesB05g06830	AesB18g06640	AesA12g05420	AesA19g04470	AesA13g04120	AesA11g05340
AesA07g00630	AesA06g08120	AesA05g00540	AesA05g13190	AesA04g12050	AesA04g14830	AesA10g02860	AesA12g18500	AesA05g13780	AesA07g12650	AesA05g01430	AesA06g06860	AesB05g06890	AesB18g07650	AesA12g05470	AesA19g04800	AesA13g04450	AesA11g05410
AesA07g00640	AesA06g08130	AesA05g00550	AesA05g13200	AesA04g12100	AesA04g14860	AesA10g03740	AesA12g18680	AesA05g13790	AesA07g12680	AesA05g01620	AesA06g06870	AesB05g07080	AesB18g09820	AesA12g05490	AesA19g05460	AesA13g04470	AesA11g05460
AesA07g00660	AesA06g08140	AesA05g00580	AesA05g13250	AesA04g12110	AesA04g14880	AesA10g03900	AesA12g18750	AesA05g13950	AesA07g12690	AesA05g01700	AesA06g06920	AesB05g07270	AesB18g11110	AesA12g05510	AesA19g05650	AesA13g04510	AesA11g05540
AesA07g00750	AesA06g08150	AesA05g00590	AesA05g13360	AesA04g12140	AesA04g14890	AesA10g03920	AesA12g18890	AesA05g13960	AesA07g12710	AesA05g01710	AesA06g07060	AesB05g08150	AesB18g11130	AesA12g05530	AesA19g05670	AesA13g04770	AesA11g05570
AesA07g00780	AesA06g08240	AesA05g00630	AesA05g13380	AesA04g12190	AesA04g14910	AesA10g03930	AesA12g18950	AesA05g13970	AesA07g12880	AesA05g01740	AesA06g07170	AesB05g08230	AesB19g00200	AesA12g05540	AesA19g05750	AesA13g04910	AesA11g05640
AesA07g00800	AesA06g08560	AesA05g00810	AesA05g13390	AesA04g12210	AesA04g14950	AesA10g04090	AesA12g19160	AesA05g13980	AesA07g12960	AesA05g01780	AesA06g07180	AesB05g08690	AesB19g00920	AesA12g05560	AesA19g05870	AesA13g04950	AesA11g05800
AesA07g01050	AesA06g08790	AesA05g00840	AesA05g13570	AesA04g12230	AesA04g14960	AesA10g04190	AesA12g19210	AesA05g13990	AesA07g12990	AesA05g02090	AesA06g07230	AesB05g08720	AesB19g01490	AesA12g05710	AesA19g05900	AesA13g05020	AesA11g06040
AesA07g01300	AesA06g08880	AesA05g00970	AesA05g13580	AesA04g12260	AesA04g15150	AesA10g04250	AesA12g19320	AesA05g14000	AesA07g13040	AesA05g02120	AesA06g07320	AesB05g08840	AesB19g02090	AesA12g05970	AesA19g05990	AesA13g05030	AesA11g06270
AesA07g01470	AesA06g09000	AesA05g00980	AesA05g13630	AesA04g12280	AesA04g15170	AesA10g04260	AesA12g19360	AesA05g14080	AesA07g13190	AesA05g02180	AesA06g07330	AesB05g09530	AesB19g02620	AesA12g06140	AesA19g06040	AesA13g05180	AesA11g06310
AesA07g01620	AesA06g09030	AesA05g01020	AesA05g13640	AesA04g12300	AesA04g15210	AesA10g04600	AesA12g19470	AesA05g14180	AesA07g13310	AesA05g02230	AesA06g07510	AesB05g09970	AesB19g02710	AesA12g06210	AesA19g06660	AesA13g05450	AesA11g06390
AesA07g01630	AesA06g09120	AesA05g01030	AesA05g13650	AesA04g12310	AesA04g15260	AesA10g04650	AesA12g20180	AesA05g14200	AesA07g13570	AesA05g02280	AesA06g07780	AesB05g10360	AesB19g03040	AesA12g06280	AesA19g06900	AesA13g05470	AesA11g06400
AesA07g01660	AesA06g09230	AesA05g01060	AesA05g13860	AesA04g12330	AesA04g15330	AesA10g04740	AesA12g20370	AesA05g14260	AesA07g13580	AesA05g02340	AesA06g07820	AesB05g11070	AesB19g03610	AesA12g06340	AesA19g06960	AesA13g05740	AesA11g06680
AesA07g01680	AesA06g09290	AesA05g01090	AesA05g13870	AesA04g12440	AesA04g15430	AesA10g05490	AesA12g20560	AesA05g14330	AesA07g13700	AesA05g02350	AesA06g08230	AesB05g11290	AesB19g04520	AesA12g06470	AesA19g06970	AesA13g05950	AesA11g06730
AesA07g01740	AesA06g09350	AesA05g01160	AesA05g13900	AesA04g12480	AesA04g15440	AesA10g05520	AesA12g20740	AesA05g14350	AesA07g13710	AesA05g02360	AesA06g08240	AesB05g12180	AesB19g04790	AesA12g06530	AesA19g08150	AesA13g05990	AesA11g07220
AesA07g01770	AesA06g09360	AesA05g01200	AesA05g13910	AesA04g12660	AesA04g15450	AesA10g05540	AesA12g20870	AesA05g14380	AesA07g13740	AesA05g02420	AesA06g08250	AesB05g12440	AesB19g07080	AesA12g06610	AesA19g08160	AesA13g06000	AesA11g07380
AesA07g01950	AesA06g09440	AesA05g01220	AesA05g14060	AesA04g12710	AesA04g15460	AesA10g05600	AesA12g20950	AesA05g14530	AesA07g13750	AesA05g02430	AesA06g08390	AesB05g12530	AesB19g07260	AesA12g06830	AesA19g08600	AesA13g06110	AesA11g07390
AesA07g02140	AesA06g09570	AesA05g01240	AesA05g14150	AesA04g12760	AesA04g15490	AesA10g05850	AesA12g21080	AesA05g14570	AesA07g13760	AesA05g02570	AesA06g08520	AesB05g13070	AesB19g08220	AesA12g06960	AesA19g08660	AesA13g06130	AesA11g07960
AesA07g02320	AesA06g09640	AesA05g01250	AesA05g14190	AesA04g12810	AesA04g15520	AesA10g05890	AesA12g21360	AesA05g14620	AesA07g13770	AesA05g02580	AesA06g08900	AesB05g13560	AesB19g08960	AesA12g06970	AesA19g09190	AesA13g06180	AesA11g08350
AesA07g02730	AesA06g09710	AesA05g01260	AesA05g14210	AesA04g12830	AesA04g15530	AesA10g05940	AesA12g21390	AesA05g14630	AesA07g13820	AesA05g02600	AesA06g09030	AesB05g14350	AesB19g09510	AesA12g07140	AesA19g09310	AesA13g06240	AesA11g08430
AesA07g02770	AesA06g09800	AesA05g01380	AesA05g14290	AesA04g12840	AesA04g15550	AesA10g06260	AesA12g21540	AesA05g14660	AesA07g13850	AesA05g02630	AesA06g09120	AesB05g14660	AesB19g10030	AesA12g07270	AesA19g09320	AesA13g06260	AesA11g08450
AesA07g02780	AesA06g09840	AesA05g01400	AesA05g14310	AesA04g12980	AesA04g15570	AesA10g06360	AesA12g21610	AesA05g14780	AesA07g14010	AesA05g02640	AesA06g09190	AesB05g14760	AesB19g10040	AesA12g07280	AesA19g09910	AesA13g06330	AesA11g08610
AesA07g02800	AesA06g09860	AesA05g01430	AesA05g14370	AesA04g13110	AesA04g15590	AesA10g06400	AesA12g21660	AesA05g14790	AesA07g14100	AesA05g02650	AesA06g09320	AesB05g14800	AesB19g10390	AesA12g07800	AesA19g10170	AesA13g06450	AesA11g08980
AesA07g02810	AesA06g09900	AesA05g01620	AesA05g14490	AesA04g13130	AesA04g15600	AesA10g06430	AesA12g21730	AesA05g14930	AesA07g14170	AesA05g02700	AesA06g09330	AesB06g02140	AesB19g10550	AesA12g07830	AesA19g10250	AesA13g06580	AesA11g08990
AesA07g02840	AesA06g09910	AesA05g01700	AesA05g14550	AesA04g13140	AesA04g15620	AesA10g06590	AesA12g21800	AesA05g15010	AesA07g14190	AesA05g02710	AesA06g09520	AesB06g02390	AesB19g10570	AesA12g08060	AesA19g10470	AesA13g06660	AesA11g09140
AesA07g02860	AesA06g09920	AesA05g01710	AesA05g14640	AesA04g13150	AesA04g15650	AesA10g06740	AesA12g21930	AesA05g15020	AesA07g14310	AesA05g02770	AesA06g09580	AesB06g02780	AesB19g10580	AesA12g08380	AesA19g10690	AesA13g06830	AesA11g09250
AesA07g02870	AesA06g10130	AesA05g01740	AesA05g14730	AesA04g13160	AesA04g15700	AesA10g06810	AesA12g22160	AesA05g15080	AesA07g14400	AesA05g02790	AesA06g09700	AesB06g03810	AesB19g10970	AesA12g09400	AesA19g11210	AesA13g07250	AesA11g09370
AesA07g02890	AesA06g10150	AesA05g01760	AesA05g14860	AesA04g13190	AesA04g15750	AesA10g06890	AesA12g22450	AesA05g15130	AesA07g14450	AesA05g02800	AesA06g09710	AesB06g03850	AesB19g11880	AesA12g09530	AesA19g11680	AesA13g07360	AesA11g09620
AesA07g03010	AesA06g10160	AesA05g01780	AesA05g14900	AesA04g13210	AesA05g00140	AesA10g06940	AesA12g22560	AesA05g15180	AesA07g14640	AesA05g02960	AesA06g09740	AesB06g04010	AesB19g12300	AesA12g09630	AesA19g11700	AesA13g07410	AesA11g09630
AesA07g03040	AesA06g10260	AesA05g01820	AesA05g14950	AesA04g13220	AesA05g00290	AesA10g07000	AesA12g23050	AesA05g15190	AesA07g14690	AesA05g02970	AesA06g09800	AesB06g04400	AesB19g12670	AesA12g09750	AesA19g12520	AesA13g07590	AesA11g09950
AesA07g03160	AesA06g10280	AesA05g01960	AesA05g14960	AesA04g13230	AesA05g00450	AesA10g07130	AesA12g23100	AesA05g15260	AesA07g14770	AesA05g03000	AesA06g09890	AesB06g05760	AesB19g13780	AesA12g09840	AesA19g12650	AesA13g07630	AesA11g10050
AesA07g03210	AesA06g10410	AesA05g02030	AesA05g14970	AesA04g13240	AesA05g00480	AesA10g07170	AesA13g00150	AesA06g00120	AesA07g14780	AesA05g03020	AesA06g09900	AesB06g05860	AesB19g14120	AesA12g09920	AesA19g12870	AesA13g07680	AesA11g10110
AesA07g03260	AesA06g10470	AesA05g02070	AesA05g15040	AesA04g13290	AesA05g00490	AesA10g07230	AesA13g00210	AesA06g00130	AesA07g14800	AesA05g03030	AesA06g09930	AesB06g05980	AesB19g14230	AesA12g10170	AesA19g13240	AesA13g07690	AesA11g10810
AesA07g03340	AesA06g10540	AesA05g02090	AesA05g15050	AesA04g13300	AesA05g00620	AesA10g07320	AesA13g00330	AesA06g00140	AesA07g14960	AesA05g03040	AesA06g09990	AesB06g06020	AesB19g14740	AesA12g10510	AesA19g13270	AesA13g07840	AesA11g11190
AesA07g03410	AesA06g10590	AesA05g02100	AesA05g15110	AesA04g13560	AesA05g00740	AesA10g07340	AesA13g00740	AesA06g00150	AesA07g15060	AesA05g03050	AesA06g10040	AesB06g07700	AesB19g14950	AesA12g10680	AesA19g13290	AesA13g08300	AesA11g11510
AesA07g03430	AesA06g10680	AesA05g02120	AesA05g15120	AesA04g13570	AesA05g00760	AesA10g07450	AesA13g00790	AesA06g00220	AesA07g15070	AesA05g03110	AesA06g10130	AesB06g08160	AesB19g15740	AesA12g10770	AesA19g13390	AesA13g08330	AesA11g11530
AesA07g03450	AesA06g10690	AesA05g02180	AesA05g15160	AesA04g13600	AesA05g00860	AesA10g07490	AesA13g00920	AesA06g00250	AesA07g15090	AesA05g03400	AesA06g10260	AesB06g08190	AesB19g15760	AesA12g10920	AesA19g13480	AesA13g08400	AesA11g11540
AesA07g03640	AesA06g10890	AesA05g02230	AesA05g15270	AesA04g13610	AesA05g00880	AesA10g07510	AesA13g01030	AesA06g00280	AesA07g15110	AesA05g03440	AesA06g10440	AesB06g08420	AesB19g18190	AesA12g11090	AesA19g14290	AesA13g08470	AesA11g11560
AesA07g03690	AesA06g10960	AesA05g02290	AesA06g00090	AesA04g13650	AesA05g00890	AesA10g07520	AesA13g01040	AesA06g00300	AesA07g15390	AesA05g03480	AesA06g10450	AesB06g08660	AesB19g18350	AesA12g11120	AesA19g14820	AesA13g08600	AesA11g11570
AesA07g03750	AesA06g11000	AesA05g02360	AesA06g00160	AesA04g13660	AesA05g00940	AesA10g07540	AesA13g01050	AesA06g00310	AesA07g15560	AesA05g03520	AesA06g10590	AesB06g09470	AesB19g19330	AesA12g11130	AesA19g14940	AesA13g08860	AesA11g11620
AesA07g03960	AesA06g11010	AesA05g02420	AesA06g00230	AesA04g13700	AesA05g01000	AesA10g07580	AesA13g01370	AesA06g00370	AesA07g15790	AesA05g03680	AesA06g10680	AesB06g09510	AesB19g19600	AesA12g11170	AesA19g15500	AesA13g08920	AesA11g11660
AesA07g03970	AesA06g11020	AesA05g02430	AesA06g00350	AesA04g13720	AesA05g01010	AesA10g07650	AesA13g01520	AesA06g00380	AesA07g15800	AesA05g03740	AesA06g10760	AesB06g11590	AesB19g20360	AesA12g11250	AesA19g15780	AesA13g08960	AesA11g11700
AesA07g03990	AesA06g11030	AesA05g02490	AesA06g00410	AesA04g13780	AesA05g01100	AesA10g07670	AesA13g01610	AesA06g00460	AesA07g15850	AesA05g03850	AesA06g10840	AesB06g11650	AesB19g20370	AesA12g11460	AesA19g16000	AesA13g08990	AesA11g11730
AesA07g04030	AesA06g11120	AesA05g02540	AesA06g00420	AesA04g13830	AesA05g01130	AesA10g07700	AesA13g01620	AesA06g00510	AesA08g00020	AesA05g03990	AesA06g10900	AesB06g12720	AesB19g20870	AesA12g11480	AesA19g16010	AesA13g09180	AesA11g11740
AesA07g04050	AesA06g11220	AesA05g02570	AesA06g00430	AesA04g13840	AesA05g01180	AesA10g08020	AesA13g01640	AesA06g00570	AesA08g00100	AesA05g04040	AesA06g10990	AesB06g13670	AesB19g22110	AesA12g11560	AesA19g16020	AesA13g09250	AesA11g12030
AesA07g04100	AesA06g11230	AesA05g02580	AesA06g00470	AesA04g13850	AesA05g01190	AesA10g08180	AesA13g01870	AesA06g00580	AesA08g00110	AesA05g04080	AesA06g11030	AesB06g14440	AesB19g22250	AesA12g11680	AesA19g16470	AesA13g09610	AesA11g12070
AesA07g04370	AesA06g11560	AesA05g02600	AesA06g00480	AesA04g13880	AesA05g01320	AesA10g08190	AesA13g01930	AesA06g00650	AesA08g00210	AesA05g04220	AesA06g11060	AesB06g14500	AesB19g22340	AesA12g12030	AesA19g17370	AesA13g09620	AesA11g12390
AesA07g04490	AesA06g11640	AesA05g02630	AesA06g00490	AesA04g13890	AesA05g01330	AesA10g08210	AesA13g02020	AesA06g00770	AesA08g00270	AesA05g04330	AesA06g11090	AesB06g15230	AesB20g00070	AesA12g12210	AesA19g17610	AesA13g09650	AesA11g12520
AesA07g04600	AesA06g11780	AesA05g02640	AesA06g00620	AesA04g13930	AesA05g01340	AesA10g08290	AesA13g02150	AesA06g00780	AesA08g00280	AesA05g04360	AesA06g11120	AesB06g15460	AesB20g00250	AesA12g12220	AesA19g18020	AesA13g09700	AesA11g12880
AesA07g04780	AesA06g11830	AesA05g02650	AesA06g00630	AesA04g13940	AesA05g01360	AesA10g08400	AesA13g02220	AesA06g01000	AesA08g00290	AesA05g04430	AesA06g11240	AesB06g16120	AesB20g00400	AesA12g12230	AesA19g18070	AesA13g09850	AesA11g13190
AesA07g04810	AesA06g11870	AesA05g02700	AesA06g00640	AesA04g14060	AesA05g01460	AesA10g08420	AesA13g02300	AesA06g01090	AesA08g00570	AesA05g04470	AesA06g11300	AesB07g00460	AesB20g00520	AesA12g12510	AesA19g18210	AesA13g09880	AesA11g13200
AesA07g04960	AesA06g11960	AesA05g02710	AesA06g00690	AesA04g14150	AesA05g01470	AesA10g08480	AesA13g02690	AesA06g01100	AesA08g00630	AesA05g04710	AesA06g11370	AesB07g00720	AesB20g03450	AesA12g12770	AesA19g18290	AesA13g10190	AesA11g13290
AesA07g05420	AesA06g11990	AesA05g02760	AesA06g00710	AesA04g14160	AesA05g01550	AesA10g08510	AesA13g02790	AesA06g01180	AesA08g00660	AesA05g04720	AesA06g11520	AesB07g01630	AesB20g05530	AesA12g13050	AesA19g18410	AesA13g10290	AesA11g13360
AesA07g05500	AesA06g12110	AesA05g02790	AesA06g00730	AesA04g14220	AesA05g01570	AesA10g08580	AesA13g02820	AesA06g01200	AesA08g00800	AesA05g04770	AesA06g11560	AesB07g01670	AesB20g06650	AesA12g13090	AesA19g18620	AesA13g10570	AesA11g13370
AesA07g05530	AesA06g12200	AesA05g02800	AesA06g00750	AesA04g14230	AesA05g01640	AesA10g08600	AesA13g03070	AesA06g01400	AesA08g00810	AesA05g04900	AesA06g11610	AesB07g02300	AesB20g07860	AesA12g13470	AesA19g18970	AesA13g10590	AesA12g00010
AesA07g06050	AesA06g12330	AesA05g02960	AesA06g00850	AesA04g14240	AesA05g01670	AesA10g08750	AesA13g03230	AesA06g01430	AesA08g00840	AesA05g05090	AesA06g11720	AesB07g02800	AesB20g08940	AesA12g13500	AesA19g18980	AesA13g10910	AesA12g00090
AesA07g06180	AesA06g12340	AesA05g02970	AesA06g00950	AesA04g14250	AesA05g01680	AesA10g08760	AesA13g03410	AesA06g01530	AesA08g00860	AesA05g05160	AesA06g11740	AesB07g03010	AesB20g09580	AesA12g13570	AesA19g19020	AesA13g11150	AesA12g00640
AesA07g06190	AesA06g12350	AesA05g03000	AesA06g01010	AesA04g14300	AesA05g01720	AesA10g08790	AesA13g03470	AesA06g01830	AesA08g01040	AesA05g05720	AesA06g11840	AesB07g03300	AesB20g10020	AesA12g13740	AesA19g19220	AesA13g11270	AesA12g00990
AesA07g06300	AesA06g12400	AesA05g03020	AesA06g01030	AesA04g14310	AesA05g01790	AesA10g08900	AesA13g04100	AesA06g01870	AesA08g01150	AesA05g05800	AesA06g11960	AesB07g03670	AesB20g10520	AesA12g13920	AesA19g19510	AesA13g11280	AesA12g01400
AesA07g06370	AesA06g12460	AesA05g03030	AesA06g01040	AesA04g14400	AesA05g01860	AesA10g08920	AesA13g04180	AesA06g01910	AesA08g01170	AesA05g05880	AesA06g11990	AesB07g04000	AesB20g11650	AesA12g14070	AesA19g20190	AesA13g11290	AesA12g01540
AesA07g06570	AesA06g12570	AesA05g03040	AesA06g01230	AesA04g14440	AesA05g01870	AesA10g08990	AesA13g04220	AesA06g01950	AesA08g01190	AesA05g05910	AesA06g12140	AesB07g04660	AesB20g12030	AesA12g14080	AesA19g20220	AesA13g11320	AesA12g01740
AesA07g07210	AesA06g12600	AesA05g03050	AesA06g01290	AesA04g14450	AesA05g01890	AesA10g09070	AesA13g04270	AesA06g01960	AesA08g01230	AesA05g06010	AesA06g12160	AesB07g04810	AesB20g12400	AesA12g14130	AesA19g20540	AesA13g11340	AesA12g02370
AesA07g07440	AesA06g12640	AesA05g03110	AesA06g01350	AesA04g14460	AesA05g02010	AesA10g09120	AesA13g04450	AesA06g02110	AesA08g01250	AesA05g06590	AesA06g12180	AesB07g07280	AesB20g12590	AesA12g14470	AesA19g20590	AesA13g11460	AesA12g02420
AesA07g07640	AesA06g12650	AesA05g03140	AesA06g01360	AesA04g14470	AesA05g02020	AesA10g09160	AesA13g04510	AesA06g02120	AesA08g01310	AesA05g06650	AesA06g12340	AesB07g07310	AesB20g13080	AesA12g14560	AesA19g21560	AesA13g11560	AesA12g02460
AesA07g07730	AesA06g12790	AesA05g03400	AesA06g01440	AesA04g14480	AesA05g02060	AesA10g09180	AesA13g04730	AesA06g02140	AesA08g01330	AesA05g06680	AesA06g12390	AesB07g07910	AesB20g13140	AesA12g15090	AesA20g00280	AesA13g11830	AesA12g02500
AesA07g07910	AesA06g12820	AesA05g03440	AesA06g01450	AesA04g14510	AesA05g02080	AesA10g09260	AesA13g04850	AesA06g02150	AesA08g01400	AesA05g06860	AesA06g12400	AesB07g08390	AesB20g14250	AesA12g15170	AesA20g00650	AesA13g12100	AesA12g02610
AesA07g08060	AesA06g12830	AesA05g03520	AesA06g01460	AesA04g14600	AesA05g02170	AesA10g09330	AesA13g05090	AesA06g02170	AesA08g01470	AesA05g06880	AesA06g12600	AesB07g08870	AesB21g00330	AesA12g15190	AesA20g00780	AesA13g12110	AesA12g02720
AesA07g08100	AesA06g12890	AesA05g03680	AesA06g01550	AesA04g14630	AesA05g02270	AesA10g09380	AesA13g05260	AesA06g02180	AesA08g01520	AesA05g07050	AesA06g12650	AesB07g09410	AesB21g00930	AesA12g15510	AesA20g00870	AesA13g12160	AesA12g03020
AesA07g08210	AesA06g12920	AesA05g03740	AesA06g01680	AesA04g14700	AesA05g02380	AesA10g09520	AesA13g05430	AesA06g02200	AesA08g01590	AesA05g07080	AesA06g12660	AesB07g09560	AesB21g01180	AesA12g15530	AesA20g01110	AesA13g12170	AesA12g03040
AesA07g08270	AesA06g12990	AesA05g03780	AesA06g01690	AesA04g14760	AesA05g02410	AesA10g09550	AesA13g05540	AesA06g02230	AesA08g01600	AesA05g07160	AesA06g12670	AesB07g10190	AesB21g02420	AesA12g15940	AesA20g01370	AesA13g12400	AesA12g03190
AesA07g08320	AesA06g13090	AesA05g03850	AesA06g01730	AesA04g14770	AesA05g02500	AesA10g09610	AesA13g05970	AesA06g02260	AesA08g01670	AesA05g07180	AesA06g12790	AesB07g10200	AesB21g02630	AesA12g15960	AesA20g01430	AesA13g12700	AesA12g03260
AesA07g08480	AesA06g13120	AesA05g03940	AesA06g01790	AesA04g14850	AesA05g02520	AesA10g09620	AesA13g06000	AesA06g02270	AesA08g01800	AesA05g07190	AesA06g12800	AesB07g10680	AesB21g03350	AesA12g15970	AesA20g01460	AesA13g12870	AesA12g03270
AesA07g08520	AesA06g13130	AesA05g03990	AesA06g01800	AesA04g14900	AesA05g02550	AesA10g09660	AesA13g06060	AesA06g02300	AesA08g01830	AesA05g07330	AesA06g12820	AesB07g10700	AesB21g03860	AesA12g16080	AesA20g01650	AesA13g13250	AesA12g03350
AesA07g08550	AesA06g13160	AesA05g04080	AesA06g01890	AesA04g14990	AesA05g02730	AesA10g09700	AesA13g06180	AesA06g02310	AesA08g01870	AesA05g07450	AesA06g12830	AesB07g10840	AesB21g04330	AesA12g16460	AesA20g02030	AesA13g13270	AesA12g03500
AesA07g08650	AesA06g13390	AesA05g04220	AesA06g01920	AesA04g15000	AesA05g02740	AesA10g09850	AesA13g06260	AesA06g02380	AesA08g01890	AesA05g07510	AesA06g12840	AesB07g11640	AesB21g04890	AesA12g16560	AesA20g02130	AesA13g13310	AesA12g03520
AesA07g08880	AesA06g13450	AesA05g04330	AesA06g01930	AesA04g15050	AesA05g02750	AesA10g09980	AesA13g06350	AesA06g02480	AesA08g01900	AesA05g07630	AesA06g12890	AesB07g13480	AesB21g05260	AesA12g16610	AesA20g02150	AesA13g13370	AesA12g03550
AesA07g08940	AesA06g13600	AesA05g04360	AesA06g01980	AesA04g15080	AesA05g02780	AesA10g10010	AesA13g06380	AesA06g02630	AesA08g01910	AesA05g07760	AesA06g12900	AesB07g13980	AesB21g08480	AesA12g16780	AesA20g02450	AesA13g13380	AesA12g03850
AesA07g08960	AesA06g13770	AesA05g04430	AesA06g02040	AesA04g15130	AesA05g02830	AesA10g10090	AesA13g06630	AesA06g02740	AesA08g01930	AesA05g07770	AesA06g12920	AesB07g14780	AesB21g08720	AesA12g16860	AesA20g02480	AesA13g13520	AesA12g04070
AesA07g08980	AesA06g13990	AesA05g04470	AesA06g02060	AesA04g15190	AesA05g02850	AesA10g10130	AesA13g06780	AesA06g02790	AesA08g01980	AesA05g07800	AesA06g12960	AesB07g15450	AesB21g09600	AesA12g17440	AesA20g02500	AesA13g13560	AesA12g04100
AesA07g08990	AesA06g14040	AesA05g04670	AesA06g02070	AesA04g15230	AesA05g02900	AesA10g10220	AesA13g06960	AesA06g02860	AesA08g02230	AesA05g07810	AesA06g12980	AesB08g00190	AesB21g11490	AesA12g17480	AesA20g02530	AesA13g13610	AesA12g04170
AesA07g09030	AesA06g14170	AesA05g04710	AesA06g02080	AesA04g15310	AesA05g02940	AesA10g10440	AesA13g06980	AesA06g02880	AesA08g02320	AesA05g07820	AesA06g13010	AesB08g00710	AesB21g11560	AesA12g17490	AesA20g02550	AesA13g13620	AesA12g04300
AesA07g09120	AesA06g14200	AesA05g04720	AesA06g02090	AesA04g15360	AesA05g02950	AesA10g10600	AesA13g07000	AesA06g02970	AesA08g02330	AesA05g07870	AesA06g13120	AesB08g01000	AesB21g11900	AesA12g17550	AesA20g02880	AesA13g13840	AesA12g04400
AesA07g09130	AesA06g14330	AesA05g04770	AesA06g02190	AesA04g15370	AesA05g02990	AesA10g10770	AesA13g07230	AesA06g02980	AesA08g02460	AesA05g07900	AesA06g13130	AesB08g01840	AesB21g12850	AesA12g17580	AesA20g02940	AesA13g14030	AesA12g04420
AesA07g09150	AesA06g14340	AesA05g05090	AesA06g02220	AesA04g15410	AesA05g03010	AesA10g10780	AesA13g07320	AesA06g03010	AesA08g02470	AesA05g07950	AesA06g13140	AesB08g02310	AesB21g13700	AesA12g17590	AesA20g02960	AesA13g14050	AesA12g04430
AesA07g09260	AesA06g14420	AesA05g05160	AesA06g02250	AesA04g15420	AesA05g03060	AesA10g10800	AesA13g07330	AesA06g03120	AesA08g02650	AesA05g08070	AesA06g13150	AesB08g02680	AesB21g14630	AesA12g17860	AesA20g03280	AesA13g14060	AesA12g04470
AesA07g09300	AesA06g14430	AesA05g05720	AesA06g02470	AesA04g15510	AesA05g03070	AesA10g10920	AesA13g07840	AesA06g03220	AesA08g02660	AesA05g08140	AesA06g13160	AesB08g02990	AesB21g15280	AesA12g18040	AesA20g03760	AesA13g14230	AesA12g04600
AesA07g09320	AesA06g14450	AesA05g05750	AesA06g02490	AesA04g15540	AesA05g03090	AesA10g10950	AesA13g08120	AesA06g03310	AesA08g02680	AesA05g08180	AesA06g13190	AesB08g03580	AesB21g16080	AesA12g18270	AesA20g03820	AesA13g14610	AesA12g04610
AesA07g09610	AesA06g14510	AesA05g05800	AesA06g02560	AesA04g15610	AesA05g03170	AesA10g10970	AesA13g08180	AesA06g03390	AesA08g02780	AesA05g08300	AesA06g13230	AesB08g03590	AesB22g01570	AesA12g18340	AesA20g03850	AesA13g14920	AesA12g04720
AesA07g09730	AesA06g14570	AesA05g05880	AesA06g02580	AesA04g15660	AesA05g03180	AesA10g11070	AesA13g08390	AesA06g03420	AesA08g02880	AesA05g08380	AesA06g13240	AesB08g04800	AesB22g01730	AesA12g18430	AesA20g04490	AesA13g15280	AesA12g04740
AesA07g09750	AesA06g14620	AesA05g05900	AesA06g02690	AesA04g15670	AesA05g03200	AesA10g11140	AesA13g08530	AesA06g03480	AesA08g03080	AesA05g08420	AesA06g13290	AesB08g05430	AesB22g01750	AesA12g18730	AesA20g04820	AesA13g15400	AesA12g04760
AesA07g09770	AesA06g14660	AesA05g05910	AesA06g02710	AesA04g15680	AesA05g03260	AesA10g11310	AesA13g08690	AesA06g03550	AesA08g03250	AesA05g08450	AesA06g13320	AesB08g05450	AesB22g01760	AesA12g18900	AesA20g05010	AesA13g15610	AesA12g04840
AesA07g09780	AesA06g14700	AesA05g06010	AesA06g02870	AesA04g15710	AesA05g03270	AesA10g11540	AesA13g08870	AesA06g03690	AesA08g03310	AesA05g08500	AesA06g13360	AesB08g06040	AesB22g02760	AesA12g18950	AesA20g05020	AesA13g15790	AesA12g04880
AesA07g09880	AesA06g14780	AesA05g06120	AesA06g02930	AesA05g00060	AesA05g03290	AesA10g11570	AesA13g09080	AesA06g03770	AesA08g03410	AesA05g08510	AesA06g13400	AesB08g06400	AesB22g03330	AesA12g18970	AesA20g05080	AesA13g15830	AesA12g05050
AesA07g09950	AesA06g15100	AesA05g06260	AesA06g02940	AesA05g00150	AesA05g03320	AesA10g11610	AesA13g09150	AesA06g03780	AesA08g03530	AesA05g08520	AesA06g13620	AesB08g07120	AesB22g04810	AesA12g19080	AesA20g06060	AesA13g15940	AesA12g05250
AesA07g10010	AesA06g15130	AesA05g06650	AesA06g03170	AesA05g00170	AesA05g03360	AesA10g11900	AesA13g09330	AesA06g03800	AesA08g03660	AesA05g08720	AesA06g13670	AesB08g08090	AesB22g04950	AesA12g19150	AesA20g06420	AesA13g16130	AesA12g05280
AesA07g10240	AesA06g15200	AesA05g06680	AesA06g03360	AesA05g00230	AesA05g03390	AesA10g11980	AesA13g09430	AesA06g03910	AesA08g03720	AesA05g08740	AesA06g13770	AesB08g08100	AesB22g05570	AesA12g19170	AesA20g06770	AesA13g16250	AesA12g05690
AesA07g10360	AesA06g15260	AesA05g06860	AesA06g03440	AesA05g00240	AesA05g03410	AesA10g12020	AesA13g09580	AesA06g03990	AesA08g03960	AesA05g08760	AesA06g13900	AesB08g08360	AesB22g06180	AesA12g19290	AesA20g06870	AesA13g16290	AesA12g05950
AesA07g10430	AesA06g15280	AesA05g06870	AesA06g03520	AesA05g00250	AesA05g03450	AesA10g12460	AesA13g09640	AesA06g04000	AesA08g04030	AesA05g08850	AesA06g13910	AesB08g08690	AesB22g06190	AesA12g19530	AesA20g06980	AesA13g16310	AesA12g06500
AesA07g10520	AesA06g15400	AesA05g06880	AesA06g03530	AesA05g00300	AesA05g03490	AesA10g12470	AesA13g09660	AesA06g04010	AesA08g04090	AesA05g08960	AesA06g13950	AesB08g08700	AesB22g06420	AesA12g19600	AesA20g07350	AesA13g16530	AesA12g06540
AesA07g10640	AesA06g15460	AesA05g07050	AesA06g03580	AesA05g00310	AesA05g03560	AesA10g12590	AesA13g09810	AesA06g04110	AesA08g04130	AesA05g08970	AesA06g13960	AesB08g09780	AesB22g07380	AesA12g19620	AesA20g07510	AesA13g16970	AesA12g06570
AesA07g10670	AesA06g15620	AesA05g07080	AesA06g03590	AesA05g00340	AesA05g03570	AesA10g12630	AesA13g09820	AesA06g04120	AesA08g04260	AesA05g09000	AesA06g13990	AesB08g10220	AesB22g07770	AesA12g19630	AesA20g07640	AesA13g17010	AesA12g06670
AesA07g10740	AesA06g15660	AesA05g07160	AesA06g03700	AesA05g00360	AesA05g03640	AesA10g12640	AesA13g09870	AesA06g04140	AesA08g04480	AesA05g09010	AesA06g14110	AesB08g10520	AesB22g08840	AesA12g20070	AesA20g07770	AesA13g17030	AesA12g06700
AesA07g10770	AesA06g15690	AesA05g07180	AesA06g03810	AesA05g00380	AesA05g03670	AesA10g12670	AesA13g09880	AesA06g04200	AesA08g04550	AesA05g09020	AesA06g14170	AesB08g11200	AesB22g08900	AesA12g20100	AesA20g08420	AesA13g17480	AesA12g06750
AesA07g10860	AesA06g15730	AesA05g07190	AesA06g03820	AesA05g00390	AesA05g03840	AesA10g12760	AesA13g10130	AesA06g04230	AesA08g04580	AesA05g09060	AesA06g14420	AesB08g11600	AesB22g09700	AesA12g20500	AesA20g08870	AesA13g17800	AesA12g06930
AesA07g10870	AesA06g15760	AesA05g07330	AesA06g03830	AesA05g00400	AesA05g03880	AesA10g12770	AesA13g10290	AesA06g04260	AesA08g04590	AesA05g09090	AesA06g14450	AesB08g11790	AesB22g10300	AesA12g20590	AesA20g08960	AesA13g17810	AesA12g07240
AesA07g11100	AesA07g00020	AesA05g07450	AesA06g03840	AesA05g00420	AesA05g03950	AesA10g12810	AesA13g10300	AesA06g04380	AesA08g04840	AesA05g09180	AesA06g14580	AesB08g12350	AesB22g11630	AesA12g21210	AesA20g09360	AesA13g17880	AesA12g07400
AesA07g11120	AesA07g00110	AesA05g07510	AesA06g03890	AesA05g00440	AesA05g03970	AesA10g12840	AesA13g10520	AesA06g04420	AesA08g04950	AesA05g09210	AesA06g14590	AesB09g00210	AesB22g12510	AesA12g21220	AesA20g09560	AesA13g17910	AesA12g07490
AesA07g11150	AesA07g00150	AesA05g07590	AesA06g04030	AesA05g00470	AesA05g04010	AesA10g12890	AesA13g10630	AesA06g04450	AesA08g04980	AesA05g09340	AesA06g14610	AesB09g00430	AesB22g12800	AesA12g21360	AesA20g09580	AesA13g17940	AesA12g07590
AesA07g11180	AesA07g00180	AesA05g07630	AesA06g04070	AesA05g00500	AesA05g04060	AesA10g13080	AesA13g10760	AesA06g04470	AesA08g05010	AesA05g09350	AesA06g14620	AesB09g01070	AesB22g12910	AesA12g21400	AesA20g09690	AesA13g17980	AesA12g07670
AesA07g11200	AesA07g00220	AesA05g07760	AesA06g04250	AesA05g00510	AesA05g04120	AesA10g13100	AesA13g10900	AesA06g04480	AesA08g05030	AesA05g09430	AesA06g14690	AesB09g02170	AesB22g13100	AesA12g21540	AesA20g09870	AesA13g18150	AesA12g07710
AesA07g11220	AesA07g00240	AesA05g07770	AesA06g04360	AesA05g00520	AesA05g04140	AesA10g13300	AesA13g10970	AesA06g04580	AesA08g05070	AesA05g09440	AesA06g14700	AesB09g03290	AesB22g15030	AesA12g21620	AesA20g10640	AesA13g18290	AesA12g08280
AesA07g11320	AesA07g00260	AesA05g07800	AesA06g04370	AesA05g00530	AesA05g04190	AesA10g13510	AesA13g11220	AesA06g04620	AesA08g05100	AesA05g09450	AesA06g14740	AesB09g03320	AesB22g15560	AesA12g21630	AesA20g10690	AesA13g18400	AesA12g08550
AesA07g11410	AesA07g00320	AesA05g07810	AesA06g04440	AesA05g00540	AesA05g04230	AesA10g13550	AesA13g11380	AesA06g04720	AesA08g05110	AesA05g09510	AesA06g14780	AesB09g03510	AesB22g16360	AesA12g21640	AesA20g10730	AesA13g18580	AesA12g08650
AesA07g11420	AesA07g00380	AesA05g07820	AesA06g04600	AesA05g00550	AesA05g04240	AesA10g13590	AesA13g11430	AesA06g05140	AesA08g05260	AesA05g09520	AesA06g14930	AesB09g04070	AesB22g17010	AesA12g21700	AesA20g10860	AesA13g18670	AesA12g08660
AesA07g11440	AesA07g00440	AesA05g07870	AesA06g04610	AesA05g00580	AesA05g04260	AesA10g13610	AesA13g11440	AesA06g05250	AesA08g05360	AesA05g09530	AesA06g14980	AesB09g04320	AesB22g17370	AesA12g22070	AesA20g10980	AesA13g18940	AesA12g09200
AesA07g11480	AesA07g00460	AesA05g07950	AesA06g05170	AesA05g00590	AesA05g04270	AesA10g13820	AesA13g11460	AesA06g05260	AesA08g05440	AesA05g09540	AesA06g15010	AesB09g04440	AesB22g17560	AesA12g22110	AesA20g11210	AesA13g19090	AesA12g09810
AesA07g11500	AesA07g00480	AesA05g08070	AesA06g05270	AesA05g00630	AesA05g04280	AesA10g13880	AesA13g11470	AesA06g05290	AesA08g05540	AesA05g09550	AesA06g15100	AesB09g04720	AesB22g18370	AesA12g22550	AesA20g11540	AesA13g19130	AesA12g09820
AesA07g11530	AesA07g00550	AesA05g08140	AesA06g05350	AesA05g00660	AesA05g04350	AesA10g13930	AesA13g11510	AesA06g05450	AesA08g05700	AesA05g09600	AesA06g15150	AesB09g05470	AesB22g18750	AesA12g22710	AesA20g11630	AesA13g19690	AesA12g09910
AesA07g11650	AesA07g00580	AesA05g08180	AesA06g05530	AesA05g00670	AesA05g04390	AesA10g13950	AesA13g11630	AesA06g05500	AesA08g05730	AesA05g09650	AesA06g15200	AesB09g07580	AesB22g19200	AesA12g22750	AesA20g11960	AesA13g20190	AesA12g09930
AesA07g11660	AesA07g00730	AesA05g08300	AesA06g05690	AesA05g00780	AesA05g04420	AesA11g00070	AesA13g11650	AesA06g05680	AesA08g05770	AesA05g09710	AesA06g15280	AesB09g07760	AesB22g19620	AesA12g22830	AesA20g12030	AesA13g20400	AesA12g10090
AesA07g11670	AesA07g00840	AesA05g08380	AesA06g05710	AesA05g00810	AesA05g04480	AesA11g00130	AesA13g11900	AesA06g05760	AesA08g05900	AesA05g09720	AesA06g15460	AesB09g07910	AesB22g19710	AesA12g23150	AesA20g12180	AesA13g20820	AesA12g10420
AesA07g11750	AesA07g01000	AesA05g08420	AesA06g05750	AesA05g00970	AesA05g04490	AesA11g00150	AesA13g12120	AesA06g05820	AesA08g05930	AesA05g09750	AesA06g15560	AesB09g07940	AesB22g19770	AesA12g23220	AesA20g12750	AesA13g20840	AesA12g10640
AesA07g11800	AesA07g01090	AesA05g08450	AesA06g05850	AesA05g00980	AesA05g04640	AesA11g00180	AesA13g12210	AesA06g05880	AesA08g05970	AesA05g09780	AesA06g15620	AesB09g08060	AesB23g00190	AesA12g23340	AesA20g13070	AesA13g20860	AesA12g10690
AesA07g11850	AesA07g01270	AesA05g08500	AesA06g05900	AesA05g01020	AesA05g04830	AesA11g00680	AesA13g12220	AesA06g06740	AesA08g06090	AesA05g09800	AesA06g15640	AesB09g08770	AesB23g00450	AesA12g23380	AesA20g13270	AesA13g20890	AesA12g10710
AesA07g11860	AesA07g01310	AesA05g08510	AesA06g05960	AesA05g01060	AesA05g04880	AesA11g01090	AesA13g12260	AesA06g06770	AesA08g06120	AesA05g09810	AesA06g15700	AesB09g08830	AesB23g01990	AesA12g23390	AesA20g13680	AesA13g20930	AesA12g10730
AesA07g11890	AesA07g01320	AesA05g08520	AesA06g05980	AesA05g01090	AesA05g05030	AesA11g01390	AesA13g12360	AesA06g06780	AesA08g06260	AesA05g09830	AesA06g15720	AesB09g09580	AesB23g02800	AesA12g23440	AesA20g13980	AesA13g21270	AesA12g10940
AesA07g11920	AesA07g01540	AesA05g08720	AesA06g06150	AesA05g01160	AesA05g05100	AesA11g01540	AesA13g12380	AesA06g06810	AesA08g06510	AesA05g09840	AesA06g15780	AesB09g10340	AesB23g04610	AesA12g23460	AesA21g00220	AesA13g21300	AesA12g11030
AesA07g11990	AesA07g01580	AesA05g08740	AesA06g06160	AesA05g01200	AesA05g05120	AesA11g01570	AesA13g12400	AesA06g07130	AesA08g06560	AesA05g09870	AesA06g15820	AesB09g10770	AesB23g05800	AesA13g00200	AesA21g00320	AesA13g21670	AesA12g11570
AesA07g12000	AesA07g01690	AesA05g08760	AesA06g06320	AesA05g01240	AesA05g05140	AesA11g01580	AesA13g12440	AesA06g07150	AesA08g06600	AesA05g09890	AesA06g15830	AesB09g10970	AesB23g06470	AesA13g00240	AesA21g00430	AesA13g21920	AesA12g11580
[truncated: 23,480 more rows]

## Sheet: Supplementary Table S4
Supplementary Table S4. Ten predicted transcription factors and annotations within the 382 intersecting genes.
[truncated: 9 more rows]

## Sheet: Supplementary Table S5
Supplementary Table S5. Correlation between metabolites and genes.
[truncated: 1,860 more rows]
